# Supplementary material for: Features of Profiles of Biologically Active Compounds of Primary and Secondary Metabolism of Lines from VIR Flax Genetic Collection, Contrasting in Size and Color of Seeds
Source: Plants (Basel). 2022 Mar 11;11(6):750. doi: 10.3390/plants11060750 (PMC8953942; doi:10.3390/plants11060750)
Supplement: Supplementary file 1 [file plants-11-00750-s001.zip]

Archive with 4 entries (4 files):
- TableS1.xlsx
- TableS2.xlsx
- TableS3.pdf
- TableS4.pdf
