# Supplementary material for: Features of Profiles of Biologically Active Compounds of Primary and Secondary Metabolism of Lines from VIR Flax Genetic Collection, Contrasting in Size and Color of Seeds
Source: Plants (Basel). 2022 Mar 11;11(6):750. doi: 10.3390/plants11060750 (PMC8953942; doi:10.3390/plants11060750)
Supplement: Supplementary file 1 [file plants-11-00750-s001.zip › TableS1.xlsx]

## Sheet: metabolomFlaxInStat
gc	chOK	lactic	pyruvic	methylmalonic	oxalic	3hydroxypr	phosph	methph	benzoic	PHBA	nicotinic	succinic	glyceric	5hydroxypipecolic	malic	Salicylic	Threonate	Tartaric	azelaic	ribonic	gluALactn	gallic	gluconic	IdPUA	SumOrA	Ala	Gly	Pro	Hyp	Val	Leu	Ser	Thr	Asp	Orn	Glu	GABA	Phe	His	TUR	SumAA	erythl	glycerol	glyclphs	xyltl	mannitol	dulcl	mInozl	Inozl
2	л-1 к-48	2.08669	0.280953	2.4	2.39923	0.614792	30.0301	0.899897	0.161535	0.16049	0.109801	1.04872	0.412554	0.262004	12.425	0.451363	0.465041	1.94138	6.37178	1.45329	7.2	1.43116	0.914819	0.455242	73.9758	16.602	8.38456	12.3409	5.1054	6.31984	8.76127	1.74631	6.1083	11.7	0.941547	11.7332	0	1.79886	0.920361	2.32742	94.79	23.2378	36.0091	14.2559	7.2615	1.56237	4.49554	21.5192	127.542
65	л-3 к-3178	2.31109	0.313166	1.73414	2.2252	0.860655	28.5003	0.979161	0.230607	0.202554	0.109611	0.689657	0.304151	0.277298	10.2051	0.220773	0.581361	1.00608	5.72647	1.43431	5.8	1.22439	0.540343	4.3	69.7765	10.5879	13.1695	16.2696	9.34766	8.3724	2.46735	3.2599	7.84001	13.0614	0.385676	20.0785	0.599351	3.59943	0.643757	1.6	111.282	20.1505	46.3505	9.1	6.5	7.41657	2.40765	24.7234	139.506
432	л-5 к-4043	3.58068	0.926348	0.660015	4.64118	1.64877	58.8359	0.708112	0.300292	4.60133	0.329598	1.98816	0.713943	0.357193	17.2311	0.98909	1.01391	2.90665	14.046	4.00048	51	2.20539	2.61016	1.07395	176.368	31.3218	19.1212	10.4564	26.2104	12.7908	29.4359	4.42439	9.81778	22.8071	0.329565	35.9695	0.136211	10.2403	0.639204	2.24747	215.948	33.2852	92.9274	20.5417	75.6334	15.3834	7.68398	28.9268	197.543
109	л-3-2 к-6099	1.4677	0.387076	0.116323	2.20559	0.759243	24.272	0.487171	0.3	0.405232	0.1	0.549155	0.300498	0.290331	4.74148	0.169694	0.445585	1.5	8.10034	1.02189	5.9	0.801142	0.706767	0.446967	55.4742	9.14355	6.40564	9.90459	7.02378	4.35055	1.24239	0.827196	3.84268	14.7886	0.303254	0	0.11738	15.4	0.323559	1.7604	75.4336	18.0596	32.5792	5.91753	5.47886	6.01465	2.79103	9.86557	87.2721
119	л-2-3 к-6210	2.30225	0.513948	0.362909	5.6129	1.08843	37.5034	0.920654	0.299849	0.90784	0.3	1.5835	0.689231	0.384302	20.7754	1.2	0.989539	3.9	5.86125	2.03978	6	0.965129	0.924498	2.2	97.3247	26.0139	16.3472	19.0073	23.1335	5.5	1.67672	1.21735	5.11789	28.141	2.41352	0	0.198569	26.8	3.44542	2.38353	161.396	26.0979	83.7038	25.5344	17.1824	9.66022	4.95059	33.2498	122.17
121	л-1-1 к-6272	3.92251	0.324177	0.277092	3.78762	1.20951	35.7528	0.939702	0.470289	0.363947	0.2	1.05027	0.662439	0.686982	9.98147	0.387571	1.16118	5.6	6.59273	2.49377	7.4	1.85657	0.773451	0.939275	86.8333	8.30383	8.50482	15.3728	9.69918	5.33426	1.06877	1.56623	6.08057	34.3113	0.36717	22.5007	0.57488	6.51178	0.610326	1.17124	121.978	28.2056	39.0282	16.9309	17.3829	6.70643	2.93017	26.0787	131.444
124	л-1 к-6284	2.663	0.673523	0.316359	3.76373	1.17563	51.0401	1.33907	0.325645	0.624331	0.3	0.955878	0.490626	0.524913	8.27095	0.5	0.871678	2.8	7.03545	2.27007	12.2	2.11684	0.80295	1.57252	102.633	15.2624	8.40976	24.7606	11.8963	8.14887	2.43857	3.75496	5.95299	20.9455	0.829999	0	0.173841	19.3	0.476692	1.44398	123.795	29.1219	149.864	14.5236	15.5333	4.40595	7.56138	30.9931	156.092
129	л-2 к-6392	2.63551	0.503765	0.158656	2.96991	0.707185	25.3426	0.972729	0.286478	0.57129	0.118056	1.29651	0.420087	0.375593	6.31098	0.481186	0.644381	2.49573	3.57779	1.82138	6.7	2.23132	1.14018	0.310371	62.0717	10.9259	6.47579	14.6104	11.2102	3.8	1.31934	1.19302	3.02355	18.91	0.601674	27.3933	0.242592	7.33997	0.429875	1.35722	108.833	23.6761	153.135	13.1539	15.8312	9.45011	3.97729	19.7377	100.171
132	л-1 к-6608	2.2402	0.485709	0.350135	3.51499	0.815634	27.5705	1.01106	0.254436	0.384331	0.2	0.816758	0.452846	0.362866	9.05767	0.3	0.649165	1.94854	7.72355	1.03673	2.9	0.743069	0.682221	0.698928	64.1994	17.3377	13.324	26.256	11.5587	8.32921	1.89485	1.39306	6.3427	17.0319	0.735186	0	0.188637	16.5	1.15879	2.82392	124.875	22.6799	361.793	15.5486	14.8334	6.41952	4.26373	39.1635	121.628
136	л-1 к-6634	2.47384	1.18428	0.33559	3.67426	0.654674	30.966	1.21914	0.36805	0.420775	0.303592	0.986916	0.530687	0.42371	9.13142	0.7	1.28875	5.52605	7.92444	1.67794	5.3	1.14543	1.19206	0.3	77.7276	12.0144	7.04332	42.4	13.3715	7.25477	1.75681	2.15405	5.23982	15.1906	0.809265	31.6798	0.866058	8.75946	0.685268	1.98115	151.206	29.3543	450.273	31.046	51.037	92.7548	4.55664	27.4478	115.002
141	л-1 к-6815	4.09343	0.909408	0.264845	3.5083	0.944356	55.0566	1.08961	0.237146	5.64221	0.215488	1.11165	0.726828	0.345736	12.2742	0.4	1.02637	4.80336	11.4449	2.82175	18.9	1.38704	1.80294	0.905459	129.912	9.2702	9.75242	29.5694	14.4069	7.57686	3.3934	6.8014	9.57158	37.9497	1.81243	41.2291	0.297611	10.2625	0.796648	6.76508	189.455	27.2944	106.909	11.1789	12.0703	5.85346	2.99828	17.4729	137.572
159	л-1-1 к-7659	5.19137	2.49707	1.67333	3.94355	0.937378	74.5937	1.0248	1.53562	1.33676	0.5	4	1.66826	0.469673	4.28243	1.5	1.81779	5.5	13.9385	3.57666	8.1	1.78673	0.564898	0.443763	140.882	8.0447	12.155	7.26601	10.5402	5.1	2.5706	1.76268	3.75726	28.9346	0.314779	29.521	0.990523	6.16275	2.34084	0	119.461	44.4789	65.8788	30.611	5.27253	3.62753	5.00837	34.1861	127.796
173	л-1 и-548145	4.19529	0.782155	0.575126	3.58467	1.37432	41.9206	1.40803	0.536643	0.371827	0.176606	3.98973	0.650531	0.391842	15.0262	1	1.17756	8.31292	13.065	4.16587	10.4	3.38146	2.45466	1.26593	120.207	17.8217	13.8876	45.7525	14.1519	10.7593	7.61255	5.65882	7.67794	25.3037	1.04922	44.7561	2.6	12.1962	1.09704	5.42013	215.745	30.0651	231.293	24.3028	12.0172	16.9438	5.28354	38.9649	138.805
210	л-1 и-588294	3.43468	0.562735	0.140061	3.40081	1.30338	49.5036	1.17862	0.455551	0.58431	0.218388	3.42355	0.636377	1.00932	7.98253	0.3	0.80454	4.1776	7.88971	1.44646	11	5.9	1.4265	0.703713	107.482	14.0769	7.46605	9.55871	10.9486	6.3	3.29058	2.16819	4.46421	19.0485	0.74578	19.2194	0	4.8311	0.323521	1.92534	104.367	28.0947	65.7596	7.28967	7.99024	2.52725	8.90933	22.293	135.354
391	л-1-2 и-601679	2	0.375654	0.171447	2.99419	0.421822	21.8068	0.731389	0.250865	0.305913	0.172305	1.69079	0.496638	0.284483	5.44495	0.4	0.421451	0.49193	3.12413	0.643693	3	2.30647	0.8	0.0720878	48.407	9.03531	3.48044	6.0902	6.80007	3.48762	2.65249	1.06645	3.55512	7.15047	0.471327	11.862	0.482405	2.57955	0.825826	1.82496	61.3642	18.3963	205.3	11.1244	21.8533	0	14.5	27.4473	135.2
473	л-1 и-606307	2.35833	0.645835	2.67088	3.42265	1.16503	48.6764	1.0952	0.311145	1.34461	0.214425	0.905433	0.780908	0.449208	9.46544	0.7	0.806559	3.50512	17.2555	2.25459	10.7	2.79166	1.16929	0.541977	113.23	11.1376	12.6737	30.3303	14.7146	7.45607	2.99718	4.54579	7.42478	21.0722	2.27881	18.1731	0.439754	4.91954	3.22735	5.69591	147.087	26.0599	134.625	11.0315	21.8399	6.96359	3.16967	35.3245	142.801
[truncated: 66 more columns]

## Sheet: metabolomFlaxGroupInStat
gc	GrOK	OrA	AA	PhAl	PhtSt	PhSb	FA	Gll	Pentose	Hexose	Msug	DiSug	Рsug	ТSug	HCArom	All	AACarb	FAgllPF	SugGlald	OrA%	AA%	PhAl%	PhtSt%	PhSb%	FA%	Gll%	Pentose%	Hexose%	Msug%	DiSug%	Рsug%	ТSug%	HCArom%	All%	AACarb%	FAgllPF%	SugGlald%
2	л-1 к-48	73.9758	94.79	279.622	100.071	100.924	917.503	34.4356	97.8155	82.9779	180.793	5170.14	3359.28	8710.22	7.53175	10320.6	95.7	952.539	8710.22	0.716779	0.918455	2.70936	0.969628	0.977891	8.89003	0.333659	0.947771	0.804004	1.75177	50.0955	32.5494	84.3966	0.0729779	100	0.927273	9.22951	84.3966
65	л-3 к-3178	69.7765	111.282	451.23	94.3199	57.0002	833.209	26.051	79.2797	90.6644	169.944	3246.72	3008.4	6425.06	5.70153	8074.73	111.682	859.96	6425.06	0.864134	1.37816	5.58817	1.16809	0.705908	10.3187	0.322624	0.981825	1.12282	2.10464	40.2084	37.2569	79.57	0.0706095	100	1.38311	10.65	79.57
432	л-5 к-4043	176.368	215.948	589.053	140.039	188.363	1323.65	73.0778	317.037	369.812	686.85	5742.08	4542.15	10971.1	15.4028	13802.3	218.276	1399.82	10974.5	1.27782	1.56459	4.2678	1.01461	1.36473	9.59007	0.529462	2.297	2.67936	4.97636	41.6025	32.9088	79.4876	0.111596	100	1.58145	10.142	79.5126
109	л-3-2 к-6099	55.4742	75.4336	285.048	66.9634	42.4844	520.621	21.7158	48.3818	135.782	184.163	3121.71	2386.67	5692.54	2.64253	6765.92	75.7635	543.237	5694.31	0.819907	1.1149	4.21299	0.989716	0.627917	7.69475	0.320959	0.715081	2.00685	2.72193	46.1387	35.2749	84.1356	0.0390564	100	1.11978	8.02901	84.1616
119	л-2-3 к-6210	97.3247	161.396	344.296	92.6113	71.8423	1018	57.1129	105.481	181.727	287.208	4673.46	4059.07	9019.74	5.12586	10874.4	162.125	1076.51	9022.86	0.894987	1.48418	3.1661	0.851642	0.660653	9.36136	0.525204	0.969995	1.67114	2.64113	42.9766	37.3267	82.9444	0.0471368	100	1.49089	9.89944	82.9731
121	л-1-1 к-6272	86.8333	121.978	350.656	115.205	104.59	828.833	46.3189	95.5575	180.849	276.407	5429.64	3720.83	9426.88	5.91959	11094.3	122.57	876.752	9429.85	0.782682	1.09946	3.16067	1.03841	0.942734	7.47078	0.4175	0.861318	1.6301	2.49142	48.9406	33.5381	84.9702	0.0533569	100	1.1048	7.9027	84.997
124	л-1 к-6284	102.633	123.795	470.596	109.185	118.964	1392.38	51.7583	112.828	224.51	337.338	4479.21	3618.78	8435.32	4.67386	10818.7	124.624	1445.54	8437.96	0.948669	1.14427	4.34985	1.00923	1.09962	12.8702	0.478417	1.0429	2.07521	3.11811	41.4026	33.4494	77.9701	0.0432018	100	1.15193	13.3615	77.9945
129	л-2 к-6392	62.0717	108.833	389.166	90.413	195.995	1215.51	75.0322	81.7993	115.044	196.844	3284.95	2689.17	6170.97	6.25405	8321.05	109.2	1291.84	6173.21	0.74596	1.30792	4.67689	1.08656	2.35541	14.6076	0.901715	0.983041	1.38257	2.36561	39.4776	32.3177	74.1609	0.0751593	100	1.31233	15.525	74.1879
132	л-1 к-6608	64.1994	124.875	622.617	79.5801	217.154	2060.04	153.08	70.6483	83.1894	153.838	3643.65	2471.49	6268.97	5.50377	9602.93	125.173	2214.12	6271.58	0.66854	1.30038	6.48361	0.828707	2.26133	21.4522	1.59409	0.735696	0.866292	1.60199	37.9431	25.7368	65.2819	0.0573135	100	1.30349	23.0567	65.309
136	л-1 к-6634	77.7276	151.206	855.323	87.6597	261.821	2470.08	92.3722	116.796	107.64	224.435	4619.75	2840.89	7685.08	4.98675	11692.6	151.484	2563.96	7687.78	0.664758	1.29318	7.31507	0.749702	2.2392	21.1252	0.790004	0.998883	0.920579	1.91946	39.51	24.2965	65.7259	0.0426487	100	1.29555	21.928	65.749
141	л-1 к-6815	129.912	189.455	375.214	96.6829	171.107	1022.07	90.6149	93.0245	270.104	363.129	5229.99	3422.48	9015.6	3.25049	11107.8	190.253	1114.38	9018.54	1.16956	1.70561	3.37794	0.870408	1.54042	9.2014	0.81578	0.837473	2.43167	3.26914	47.0841	30.8116	81.1649	0.0292632	100	1.71279	10.0325	81.1913
159	л-1-1 к-7659	140.882	119.461	374.983	102.138	84.2628	1234.27	94.4764	49.2725	177.291	226.563	4133.16	2824.51	7184.23	9.2774	9357.11	120.264	1332.65	7191.05	1.50562	1.27669	4.00746	1.09155	0.900522	13.1907	1.00967	0.526578	1.89472	2.4213	44.1713	30.1857	76.7783	0.0991481	100	1.28527	14.2421	76.8512
173	л-1 и-548145	120.207	215.745	555.963	100.009	173.698	1748.32	108.583	85.4775	229.277	314.754	4559.87	2732.02	7606.64	6.45537	10643.7	216.185	1858.5	7609.91	1.12937	2.02697	5.2234	0.939608	1.63194	16.4258	1.02016	0.803081	2.15411	2.95719	42.841	25.668	71.4662	0.0606496	100	2.03111	17.461	71.4968
210	л-1 и-588294	107.482	104.367	336.562	103.988	120.741	871.05	90.2244	59.8542	244.1	303.955	4233.96	3648.35	8186.26	6.5541	9936.85	104.809	962.674	8189.74	1.08165	1.0503	3.38701	1.04649	1.21509	8.76585	0.907977	0.602345	2.45652	3.05886	42.6086	36.7154	82.3829	0.0659575	100	1.05475	9.68792	82.4179
391	л-1-2 и-601679	48.407	61.3642	471.009	132.247	49.9474	730.668	187.986	53.6905	137.066	190.756	2484.67	1611.4	4286.83	5.68218	5983.03	61.6237	919.854	4288.79	0.809072	1.02564	7.8724	2.21037	0.834817	12.2123	3.14198	0.897378	2.29091	3.18829	41.5286	26.9328	71.6497	0.0949716	100	1.02997	15.3744	71.6826
473	л-1 и-606307	113.23	147.087	414.09	103.855	274.456	1171.96	129.925	152.298	186.901	339.2	4278.66	3005.47	7623.33	3.17486	9989.77	147.385	1304.99	7624.8	1.13346	1.47237	4.14514	1.03961	2.74737	11.7316	1.30058	1.52454	1.87093	3.39547	42.8304	30.0855	76.3114	0.0317811	100	1.47536	13.0632	76.3261

## Sheet: RI - Kovatc retention index
			gc			2	65	432	109	119	121	124	129	132	136	141	159	173	210	391	473
			chOK	RI - Kovatc retention index		л-1 к-48	л-3 к-3178	л-5 к-4043	л-3-2 к-6099	л-2-3 к-6210	л-1-1 к-6272	л-1 к-6284	л-2 к-6392	л-1 к-6608	л-1 к-6634	л-1 к-6815	л-1-1 к-7659	л-1 и-548145	л-1 и-588294	л-1-2 и-601679	л-1 и-606307
			lactic	RI = 1076.6		2.08669	2.31109	3.58068	1.4677	2.30225	3.92251	2.663	2.63551	2.2402	2.47384	4.09343	5.19137	4.19529	3.43468	2	2.35833
			pyruvic	RI = 1088.8		0.280953	0.313166	0.926348	0.387076	0.513948	0.324177	0.673523	0.503765	0.485709	1.18428	0.909408	2.49707	0.782155	0.562735	0.375654	0.645835
			methylmalonic	RI = 1127.3		2.4	1.73414	0.660015	0.116323	0.362909	0.277092	0.316359	0.158656	0.350135	0.33559	0.264845	1.67333	0.575126	0.140061	0.171447	2.67088
			oxalic	RI = 1141.1		2.39923	2.2252	4.64118	2.20559	5.6129	3.78762	3.76373	2.96991	3.51499	3.67426	3.5083	3.94355	3.58467	3.40081	2.99419	3.42265
			3hydroxypr	RI = 1142.5		0.614792	0.860655	1.64877	0.759243	1.08843	1.20951	1.17563	0.707185	0.815634	0.654674	0.944356	0.937378	1.37432	1.30338	0.421822	1.16503
			phosph	RI = 1280.1		30.0301	28.5003	58.8359	24.272	37.5034	35.7528	51.0401	25.3426	27.5705	30.966	55.0566	74.5937	41.9206	49.5036	21.8068	48.6764
			methph	RI = 1187.7		0.899897	0.979161	0.708112	0.487171	0.920654	0.939702	1.33907	0.972729	1.01106	1.21914	1.08961	1.0248	1.40803	1.17862	0.731389	1.0952
			benzoic	RI = 1242.0		0.161535	0.230607	0.300292	0.3	0.299849	0.470289	0.325645	0.286478	0.254436	0.36805	0.237146	1.53562	0.536643	0.455551	0.250865	0.311145
			PHBA	RI = 1626.7		0.16049	0.202554	4.60133	0.405232	0.90784	0.363947	0.624331	0.57129	0.384331	0.420775	5.64221	1.33676	0.371827	0.58431	0.305913	1.34461
			nicotinic	RI = 1287.2		0.109801	0.109611	0.329598	0.1	0.3	0.2	0.3	0.118056	0.2	0.303592	0.215488	0.5	0.176606	0.218388	0.172305	0.214425
			succinic	RI = 1314.8		1.04872	0.689657	1.98816	0.549155	1.5835	1.05027	0.955878	1.29651	0.816758	0.986916	1.11165	4	3.98973	3.42355	1.69079	0.905433
			glyceric	RI = 1339.6		0.412554	0.304151	0.713943	0.300498	0.689231	0.662439	0.490626	0.420087	0.452846	0.530687	0.726828	1.66826	0.650531	0.636377	0.496638	0.780908
			5hydroxypipecolic	RI = 1617.7		0.262004	0.277298	0.357193	0.290331	0.384302	0.686982	0.524913	0.375593	0.362866	0.42371	0.345736	0.469673	0.391842	1.00932	0.284483	0.449208
			malic	RI = 1495.5		12.425	10.2051	17.2311	4.74148	20.7754	9.98147	8.27095	6.31098	9.05767	9.13142	12.2742	4.28243	15.0262	7.98253	5.44495	9.46544
			Salicylic	RI = 1517.1		0.451363	0.220773	0.98909	0.169694	1.2	0.387571	0.5	0.481186	0.3	0.7	0.4	1.5	1	0.3	0.4	0.7
			Threonate	RI = 1562.4		0.465041	0.581361	1.01391	0.445585	0.989539	1.16118	0.871678	0.644381	0.649165	1.28875	1.02637	1.81779	1.17756	0.80454	0.421451	0.806559
			Tartaric	RI = 1599.1		1.94138	1.00608	2.90665	1.5	3.9	5.6	2.8	2.49573	1.94854	5.52605	4.80336	5.5	8.31292	4.1776	0.49193	3.50512
			azelaic	RI = 1806.3		6.37178	5.72647	14.046	8.10034	5.86125	6.59273	7.03545	3.57779	7.72355	7.92444	11.4449	13.9385	13.065	7.88971	3.12413	17.2555
			ribonic	RI = 1809.1		1.45329	1.43431	4.00048	1.02189	2.03978	2.49377	2.27007	1.82138	1.03673	1.67794	2.82175	3.57666	4.16587	1.44646	0.643693	2.25459
			gluALactn	RI = 1924.6		7.2	5.8	51	5.9	6	7.4	12.2	6.7	2.9	5.3	18.9	8.1	10.4	11	3	10.7
			gallic	RI = 2040.0		1.43116	1.22439	2.20539	0.801142	0.965129	1.85657	2.11684	2.23132	0.743069	1.14543	1.38704	1.78673	3.38146	5.9	2.30647	2.79166
			gluconic	RI = 2037.7		0.914819	0.540343	2.61016	0.706767	0.924498	0.773451	0.80295	1.14018	0.682221	1.19206	1.80294	0.564898	2.45466	1.4265	0.8	1.16929
			IdPUA	RI = 2081.3		0.455242	4.3	1.07395	0.446967	2.2	0.939275	1.57252	0.310371	0.698928	0.3	0.905459	0.443763	1.26593	0.703713	0.0720878	0.541977
			SumOrA			73.9758	69.7765	176.368	55.4742	97.3247	86.8333	102.633	62.0717	64.1994	77.7276	129.912	140.882	120.207	107.482	48.407	113.23
			Ala	RI = 1103.0		16.602	10.5879	31.3218	9.14355	26.0139	8.30383	15.2624	10.9259	17.3377	12.0144	9.2702	8.0447	17.8217	14.0769	9.03531	11.1376
			Gly	RI = 1125.0		8.38456	13.1695	19.1212	6.40564	16.3472	8.50482	8.40976	6.47579	13.324	7.04332	9.75242	12.155	13.8876	7.46605	3.48044	12.6737
			Pro	RI = 1299.1		12.3409	16.2696	10.4564	9.90459	19.0073	15.3728	24.7606	14.6104	26.256	42.4	29.5694	7.26601	45.7525	9.55871	6.0902	30.3303
			Hyp	RI = 1519.8		5.1054	9.34766	26.2104	7.02378	23.1335	9.69918	11.8963	11.2102	11.5587	13.3715	14.4069	10.5402	14.1519	10.9486	6.80007	14.7146
			Val	RI = 1217.1		6.31984	8.3724	12.7908	4.35055	5.5	5.33426	8.14887	3.8	8.32921	7.25477	7.57686	5.1	10.7593	6.3	3.48762	7.45607
			Leu	RI = 1298.5		8.76127	2.46735	29.4359	1.24239	1.67672	1.06877	2.43857	1.31934	1.89485	1.75681	3.3934	2.5706	7.61255	3.29058	2.65249	2.99718
			Ser	RI = 1257.9		1.74631	3.2599	4.42439	0.827196	1.21735	1.56623	3.75496	1.19302	1.39306	2.15405	6.8014	1.76268	5.65882	2.16819	1.06645	4.54579
			Thr	RI = 1395.0		6.1083	7.84001	9.81778	3.84268	5.11789	6.08057	5.95299	3.02355	6.3427	5.23982	9.57158	3.75726	7.67794	4.46421	3.55512	7.42478
			Asp	RI = 1527.4		11.7	13.0614	22.8071	14.7886	28.141	34.3113	20.9455	18.91	17.0319	15.1906	37.9497	28.9346	25.3037	19.0485	7.15047	21.0722
			Orn	RI = 1623.4		0.941547	0.385676	0.329565	0.303254	2.41352	0.36717	0.829999	0.601674	0.735186	0.809265	1.81243	0.314779	1.04922	0.74578	0.471327	2.27881
			Glu	RI = 1629.4		11.7332	20.0785	35.9695	0	0	22.5007	0	27.3933	0	31.6798	41.2291	29.521	44.7561	19.2194	11.862	18.1731
			GABA	RI = 1300.5		0	0.599351	0.136211	0.11738	0.198569	0.57488	0.173841	0.242592	0.188637	0.866058	0.297611	0.990523	2.6	0	0.482405	0.439754
			Phe	RI = 1630.0		1.79886	3.59943	10.2403	15.4	26.8	6.51178	19.3	7.33997	16.5	8.75946	10.2625	6.16275	12.1962	4.8311	2.57955	4.91954
			His	RI = 1941.9		0.920361	0.643757	0.639204	0.323559	3.44542	0.610326	0.476692	0.429875	1.15879	0.685268	0.796648	2.34084	1.09704	0.323521	0.825826	3.22735
			TUR	RI = 1949.2		2.32742	1.6	2.24747	1.7604	2.38353	1.17124	1.44398	1.35722	2.82392	1.98115	6.76508	0	5.42013	1.92534	1.82496	5.69591
			SumAA			94.79	111.282	215.948	75.4336	161.396	121.978	123.795	108.833	124.875	151.206	189.455	119.461	215.745	104.367	61.3642	147.087
			erythl	RI = 1531.0		23.2378	20.1505	33.2852	18.0596	26.0979	28.2056	29.1219	23.6761	22.6799	29.3543	27.2944	44.4789	30.0651	28.0947	18.3963	26.0599
			glycerol	RI = 1282.4		36.0091	46.3505	92.9274	32.5792	83.7038	39.0282	149.864	153.135	361.793	450.273	106.909	65.8788	231.293	65.7596	205.3	134.625
			glyclphs	RI = 1783.1		14.2559	9.1	20.5417	5.91753	25.5344	16.9309	14.5236	13.1539	15.5486	31.046	11.1789	30.611	24.3028	7.28967	11.1244	11.0315
			xyltl	RI = 1732.8		7.2615	6.5	75.6334	5.47886	17.1824	17.3829	15.5333	15.8312	14.8334	51.037	12.0703	5.27253	12.0172	7.99024	21.8533	21.8399
			mannitol	RI = 1969.5		1.56237	7.41657	15.3834	6.01465	9.66022	6.70643	4.40595	9.45011	6.41952	92.7548	5.85346	3.62753	16.9438	2.52725	0	6.96359
			dulcl	RI = 1979.2		4.49554	2.40765	7.68398	2.79103	4.95059	2.93017	7.56138	3.97729	4.26373	4.55664	2.99828	5.00837	5.28354	8.90933	14.5	3.16967
			mInozl	RI = 2036.1		21.5192	24.7234	28.9268	9.86557	33.2498	26.0787	30.9931	19.7377	39.1635	27.4478	17.4729	34.1861	38.9649	22.293	27.4473	35.3245
			Inozl	RI = 2120.5		127.542	139.506	197.543	87.2721	122.17	131.444	156.092	100.171	121.628	115.002	137.572	127.796	138.805	135.354	135.2	142.801
			galtl	RI = 3056.6		43.7377	195.075	117.128	117.069	21.7461	81.9484	62.5006	50.0335	36.2862	53.8514	53.8654	58.1237	58.2875	58.3442	37.1873	32.2747
			SumPhAl			279.622	451.23	589.053	285.048	344.296	350.656	470.596	389.166	622.617	855.323	375.214	374.983	555.963	336.562	471.009	414.09
			campstrl	RI = 3263.3		33.4973	36.8395	45.5926	24.4304	27.252	38.7359	43.5975	28.4553	25.5479	32.6938	34.8843	33.3523	33.8878	39.2494	94.9	38.5295
			sitostrl	RI = 3354.9		66.5739	57.4805	94.446	42.5329	65.3593	76.4693	65.5879	61.9576	54.0322	54.966	61.7986	68.7854	66.1212	64.7387	37.3472	65.3251
			Sum PhtSt			100.071	94.3199	140.039	66.9634	92.6113	115.205	109.185	90.413	79.5801	87.6597	96.6829	102.138	100.009	103.988	132.247	103.855
			сoniferol	RI = 1951.6		6.29351	5.81412	31.7113	5.9947	45.8	17.2554	18.1109	16.1263	10.0547	14.8574	12.1272	8.21405	9.26167	12.6626	15.9671	24.413
			kaemph	RI = 3089.2		83.3825	42.994	27.8494	19.4225	0	34.7202	28.5957	16.7957	0	19.6053	33.0788	30.101	22.8324	28.2578	10.978	19.8442
			caffeic	RI = 2141.1		0	0	3.89059	0.155825	1.17374	0.599851	1.11392	1.00709	0.47308	0.519872	0.389825	0	0.611083	0.385499	0.56299	3.38808
			vanillic	RI = 1794.4		0.0518057	0.32023	0.400609	0.135994	0.890756	0	0.52017	0.747072	0.960233	0.530882	1.1252	0.501804	0.478816	0	0	0.619666
			ferulic	RI = 1635.7		11.1962	7.87181	124.512	16.7753	23.9778	52.0147	70.6233	161.319	205.666	226.307	124.386	45.446	140.514	79.4356	22.4393	226.191
			SumPhSb			100.924	57.0002	188.363	42.4844	71.8423	104.59	118.964	195.995	217.154	261.821	171.107	84.2628	173.698	120.741	49.9474	274.456
			pel	RI = 1127.8		0.397205	0.606489	1.55564	0.55998	1.06636	0.855175	0.86374	0.835464	0.947091	0.954785	0.669861	2.64519	1.4347	0.719877	0.936509	0.908212
			lau	RI = 1563.1		0.0587555	0.3	0.158151	0.10118	0.46168	0.472907	0.388276	0.266153	0.284989	0.201628	0.363419	0	0.802778	0.19238	0.138568	0.445859
			pal	RI = 2039.2		80.8827	67.578	109.577	39.0095	89.2913	65.2926	86.5582	90.5035	124.012	187.89	71.9159	128.985	152.194	62.2622	69.0365	81.3907
			lio	RI = 2202.8		202.622	210.997	341.122	114.451	228.76	217.561	300.908	273.42	447.81	494.06	248.651	278.999	412.096	213.559	447.342	295.593
			ole	RI = 2215.1		290.558	289.341	444.385	182.6	307.9	245	469.6	329	523.7	656.1	433.2	212.3	448.9	271.2	41.9	271.8
			lin	RI = 2195.2		252.975	195.503	309.631	142.3	305.4	222.8	416.5	380.5	704	855	144.4	424.5	509	231.1	101.9	391.9
			vac	RI = 2207.8		34.7861	12.829	25.5275	8.07284	17.772	12.45	28.1355	27.1591	29.643	34.4968	20.337	66.0618	31.6478	11.687	19.1293	13.6304
			ste	RI = 2234.3		33.6006	39.8086	56.7011	18.119	44.0941	33.826	54.0647	39.3288	108.576	97.9355	33.4113	70.0504	93.2604	27.8557	30.3918	36.3767
			eic	RI = 2430.1		4.80006	5.69814	8.34428	4.03737	11.1419	4.64838	7.7661	3.80297	9.58502	7.88103	7.1605	10.6845	9.1425	6.97549	14.0239	8.88553
			glin	RI = 2215.3		13.545	4.3187	26.6449	8.1114	6.01698	18.0488	20.9981	66.5138	103.988	129.582	41.3482	25.2136	83.626	37.1428	0.5	63.93
			lign	RI = 2865.1		3.27748	6.22949	0	3.25886	6.09111	7.87873	6.59957	4.17704	7.49633	5.98294	20.6129	14.8337	6.21264	8.35533	5.36885	7.10131
			SumFA			917.503	833.209	1323.65	520.621	1018	828.833	1392.38	1215.51	2060.04	2470.08	1022.07	1234.27	1748.32	871.05	730.668	1171.96
			MAG1	RI = 2589.7		3.39292	1.92814	4.66976	2.02401	2.8379	3.67878	4.35315	12.1786	14.4351	16.4089	9.89578	12.7884	18.3876	8.5007	6.73462	12.0665
			MAG2	RI = 2732.1		11.7567	3.14626	29.1264	5.70906	11.9	9.34496	11.8746	28.9183	102	33.3502	38.4953	29.3613	36.654	35.5876	111.8	68.5749
			MAG3	RI = 2796.8		2.32262	4.74253	6.17678	1.28833	8.52771	2.83322	2.97298	6.56406	12.2866	16.1296	6.3	7.1	11.6368	4.70244	5.34479	5.80963
			DAG	RI = 4356.4		16.9633	16.2341	33.1048	12.6944	33.8473	30.4619	32.5576	27.3712	24.3579	26.4835	35.9238	45.2267	41.9041	41.4337	64.1066	43.4739
			sumGll			34.4356	26.051	73.0778	21.7158	57.1129	46.3189	51.7583	75.0322	153.08	92.3722	90.6149	94.4764	108.583	90.2244	187.986	129.925
			parC18	RI = 1594.6		0.600224	0.7	3.1	0.9	1.4	1.6	1.4	1.3	1	1.5	1.7	3.9	1.6	1.4	1.2	3.1
			Xyl	RI = 1637.1		18.6084	12.5135	75.9512	8.07652	19.1555	16.9142	22.3356	11.6736	9.74911	13.064	20.5199	3.39893	8.36027	13.3789	5.14121	20.2237
			Ara	RI = 1676.8		56.5136	51.1747	156.361	31.5607	48.4683	60.0514	71.5605	42.9159	32.0932	45.2075	48.3598	32.189	49.8226	31.6788	20.5018	97.8423
			Lyx	RI = 1635.9		0.221042	0.250118	1.16545	0.538348	4.17328	1.35203	0.629992	2.05997	2.84545	3.15868	1.34894	0.984494	2.8823	1.09101	1.4033	3.36429
			Rib	RI = 1681.4		22.4725	15.3414	83.5594	8.20615	33.6844	17.2399	18.3015	25.1499	25.9605	55.3654	22.796	12.7001	24.4124	13.7055	26.6441	30.8681
			SumPentose			97.8155	79.2797	317.037	48.3818	105.481	95.5575	112.828	81.7993	70.6483	116.796	93.0245	49.2725	85.4775	59.8542	53.6905	152.298
			Fruct	RI = 1834.1		21.5896	21.6302	127.561	22.7819	50.6441	35.5693	43.7318	25.808	16.9326	18.6266	50.9502	32.2048	40.1465	44.5911	22.9462	38.3271
			Sorb	RI = 1845.7		6.31209	6.59955	50.0205	5.87757	5.57402	9.78821	14.107	4.34794	2.83464	2.58779	16.2075	8.36053	7.35318	10.0893	2.0188	7.41448
			Gal	RI = 1876.3		7.05259	0.417983	55.4161	36.2408	10.406	6.89669	6.68267	5.75156	3.88494	0.945134	6.55785	9.88322	7.69975	5.70592	2.83289	4.41729
			Glu	RI = 1922.2		28.8307	35.2275	128.577	36.8768	29.2523	74.8471	58.8041	28.6437	19.2833	26.0746	113.285	44.4416	44.8916	108.725	26.1744	55.6104
			Man	RI = 1866.0		16.7408	24.9226	4.47551	32.0791	80.3416	51.2965	98.3655	48.219	38.5618	56.7578	80.8637	80.02	125.444	70.6396	80.0651	75.3863
			methGluD	RI = 1870.6		2.45203	1.86649	3.76194	1.92545	5.50877	2.4515	2.8192	2.27407	1.69209	2.64789	2.23968	2.38073	3.74196	4.34955	3.02842	5.74574
			SumHexose			82.9779	90.6644	369.812	135.782	181.727	180.849	224.51	115.044	83.1894	107.64	270.104	177.291	229.277	244.1	137.066	186.901
			SumMsug			180.793	169.944	686.85	184.163	287.208	276.407	337.338	196.844	153.838	224.435	363.129	226.563	314.754	303.955	190.756	339.2
			Suc	RI = 2699.5		4246.86	3206.52	4611.83	2369.9	3525.68	3532.85	3290.26	2699.36	3032.06	3747.26	3554.94	3188.95	3116.98	3164.43	1942.59	2968.99
			Melib	RI = 2952.6		904.948	40.1997	1130.25	723.531	1091.46	1849.84	1188.95	548.899	581.35	828.43	1642.48	923.603	1408.44	1033.18	531.889	1273.54
			Malt	RI = 2723.1		18.3357	0	0	28.2772	56.3176	46.9463	0	36.694	30.2379	44.0624	32.5711	20.6047	34.4465	36.3484	10.1952	36.1383
			SumDsug			5170.14	3246.72	5742.08	3121.71	4673.46	5429.64	4479.21	3284.95	3643.65	4619.75	5229.99	4133.16	4559.87	4233.96	2484.67	4278.66
			Raf	RI = 3498.6		3335.46	2989.72	4378.05	2363.17	3946.67	3685.63	3565.47	2674.42	2453.18	2825.69	3392.18	2805.39	2714.39	3624.5	1605.68	2924.64
			Tur	RI = 2770.1		23.824	18.6783	164.1	23.5	112.4	35.1966	53.3062	14.7512	18.3099	15.2064	30.3005	19.1138	17.6295	23.853	5.72094	80.8358
			SumРsug			3359.28	3008.4	4542.15	2386.67	4059.07	3720.83	3618.78	2689.17	2471.49	2840.89	3422.48	2824.51	2732.02	3648.35	1611.4	3005.47
			2OgliDgal			0	0	100.398	0	1.74196	1.96026	4.48568	2.9	3	1.87473	8.41931	1.60582	2.77366	4.3	5.47205	3.79186
			SumТSug			8710.22	6425.06	10971.1	5692.54	9019.74	9426.88	8435.32	6170.97	6268.97	7685.08	9015.6	7184.23	7606.64	8186.26	4286.83	7623.33
			carbam	RI = 1233.5		0.910073	0.4	2.32731	0.3299	0.729542	0.592557	0.829012	0.36704	0.298509	0.277884	0.797319	0.802964	0.440286	0.442052	0.259494	0.29855
			glAld	RI = 1135.8		0	0	3.45041	1.76238	3.12396	2.975	2.63637	2.24387	2.60726	2.70342	2.94133	6.81979	3.26631	3.47788	1.96649	1.47142
			quinoline	RI = 2838.9		7.31785	5.00153	14.8	2.38066	4.48448	3.31959	3.38452	1.88315	2.63899	1.71958	1.65855	1.2085	2.37657	4.0601	0.447814	1.47486
			Iquinoline	RI = 2840.0		0.213894	0.7	0.602788	0.261864	0.641383	2.6	1.28934	4.3709	2.86478	3.26717	1.59194	8.0689	4.0788	2.494	5.23437	1.7
			SumHCArom			7.53175	5.70153	15.4028	2.64253	5.12586	5.91959	4.67386	6.25405	5.50377	4.98675	3.25049	9.2774	6.45537	6.5541	5.68218	3.17486
			sumAll			10320.6	8074.73	13802.3	6765.92	10874.4	11094.3	10818.7	8321.05	9602.93	11692.6	11107.8	9357.11	10643.7	9936.85	5983.03	9989.77
			SumAACarb			95.7	111.682	218.276	75.7635	162.125	122.57	124.624	109.2	125.173	151.484	190.253	120.264	216.185	104.809	61.6237	147.385
			SumFAgllPF			952.539	859.96	1399.82	543.237	1076.51	876.752	1445.54	1291.84	2214.12	2563.96	1114.38	1332.65	1858.5	962.674	919.854	1304.99
			SumSugGlald			8710.22	6425.06	10974.5	5694.31	9022.86	9429.85	8437.96	6173.21	6271.58	7687.78	9018.54	7191.05	7609.91	8189.74	4288.79	7624.8

## Sheet: Factor analysis
ch	F1	F2	F3	F4	F5	F6
lactic	0.152153	0.813177	-0.025578	0.463862	-0.150278	0.0288546
pyruvic	0.0267002	0.917615	0.204168	-0.0503256	-0.091238	-0.000781347
methylmalonic	0.0515117	0.125757	-0.110673	0.0154414	-0.0677256	0.182531
oxalic	0.389108	0.433386	0.13792	0.0302938	0.731842	-0.0329209
3hydroxypr	0.629052	0.274487	-0.112799	0.474056	0.231231	0.0932542
phosph	0.369778	0.774948	-0.157244	0.333641	0.0535443	0.00835561
methph	-0.196323	0.241035	0.445321	0.593561	0.0557269	0.0609974
benzoic	-0.187491	0.956352	-0.0470611	-0.0764214	-0.102574	-0.0149301
PHBA	0.612166	0.167231	-0.0886179	0.370695	0.0162921	0.010782
nicotinic	0.239729	0.843843	0.138491	-0.128237	0.245118	-0.0649286
succinic	0.0208065	0.715626	0.0034115	0.245242	-0.0547004	-0.300018
glyceric	0.0195331	0.951023	-0.0760831	0.0746657	0.119869	-0.0953408
5hydroxypipecolic	-0.0798352	0.25971	-0.228767	0.329405	0.0276739	-0.119059
malic	0.551226	-0.100711	0.0976722	0.223083	0.557519	0.271098
salicylic	0.241631	0.781038	0.178518	-0.0643119	0.413866	-0.0101276
threonate	0.07395	0.887388	0.246229	0.196219	0.10597	0.164317
tartaric	-0.0383809	0.572731	0.322657	0.591792	0.130083	0.167162
azelaic	0.386122	0.464452	0.12996	0.457652	0.0728341	0.00971839
ribonic	0.499663	0.634606	0.10756	0.446469	0.0453292	0.135794
gluALactn	0.956784	0.13255	-0.0645728	0.147278	-0.0730169	-0.0376958
gallic	0.0614002	0.133439	-0.193838	0.475611	-0.114776	-0.464301
gluconic	0.656977	0.0541272	0.248331	0.543299	-0.0207848	-0.143342
IdPUA	0.124584	-0.176548	-0.159314	0.0554864	0.119005	0.425722
Ala	0.748508	-0.052383	0.154937	-0.131746	0.441936	0.067754
Gly	0.613642	0.245357	0.136834	0.0920369	0.41836	0.283925
Pro	-0.0921918	-0.0861747	0.746776	0.54459	0.176086	0.179939
Hyp	0.707394	0.171478	0.189078	0.117119	0.589116	0.0492518
Val	0.729129	0.00694098	0.379805	0.356248	-0.0573352	0.146506
Leu	0.950635	0.0699935	0.0315703	-0.0277964	-0.136207	-0.0780748
Ser	0.395395	0.0506156	0.138342	0.805332	-0.0605565	0.0400159
Thr	0.640261	-0.131573	0.128535	0.540002	-0.0160713	0.234298
Asp	0.113314	0.500405	-0.147467	0.552382	0.311937	0.316886
Orn	-0.0625697	-0.122177	0.0375084	0.426855	0.766935	0.0621606
Glu	0.284828	0.384198	0.279604	0.543973	-0.352018	-0.0189141
GABA	-0.162886	0.359844	0.449233	0.405557	-0.0902191	-0.0628722
Phe	0.0557333	-0.0290998	0.133218	-0.0978383	0.686423	0.271884
His	-0.0863729	0.331645	-0.00609185	-0.00774422	0.772767	-0.0111485
Tyr	0.087081	-0.248163	0.207093	0.780611	0.211801	-0.0588887
erythl	0.253903	0.930339	0.117033	0.134221	0.0126296	0.0856234
glycerol	-0.137093	-0.0960513	0.934094	-0.0568459	0.0367138	-0.227894
glyclphs	0.111843	0.663591	0.547122	-0.166427	0.260641	0.148264
xyltl	0.787672	-0.00347415	0.413664	-0.164183	0.0451691	-0.167529
mannitol	0.038545	0.0215874	0.747103	-0.0948657	-0.0481497	0.157775
dulcl	0.140987	0.0169014	-0.0849762	-0.19559	-0.03917	-0.862003
mInozl	0.082577	0.361699	0.481513	0.0808654	0.419125	-0.219189
inozl	0.811839	0.146254	-0.0469643	0.24423	-0.0147242	-0.229638
galtl	0.290845	-0.165523	-0.235994	-0.107295	-0.489009	0.359149
campstrl	0.0747168	-0.103781	-0.167882	-0.100734	-0.151016	-0.844147
sitostrl	0.724923	0.389604	-0.0830893	0.231209	0.0943769	0.287832
сoniferol	0.449336	0.0119872	-0.0551261	-0.0918352	0.83315	-0.102388
kaemph	0.125942	-0.0120772	-0.322286	0.105272	-0.554318	0.372773
caffeic	0.73935	-0.0480421	0.0582469	0.110157	0.348691	-0.232301
vanillic	0.0072678	0.0866247	0.423966	0.212913	0.462721	0.236517
ferulic	0.106735	-0.0333404	0.755459	0.314875	0.101699	-0.0943091
Pel	0.167895	0.911428	0.157643	-0.124077	0.0654598	-0.161066
Lau	-0.0522527	-0.132432	0.231154	0.678689	0.412715	0.0848014
Pal	0.0872317	0.40417	0.889061	-0.022185	0.019977	0.0389838
Lio	0.0697604	0.068209	0.82926	-0.0339058	0.00573649	-0.494792
Ole	0.277537	-0.0270792	0.770252	0.206173	0.0315946	0.379326
Lin	-0.0586881	0.19711	0.905413	-0.0936573	0.098713	0.141321
Vac	-0.0502745	0.770376	0.355602	-0.232747	-0.182872	0.0510073
Ste	0.0277759	0.29423	0.883827	-0.0388681	0.0320591	0.0653323
Eic	0.0146276	0.312891	0.216904	-0.110227	0.421621	-0.665953
gLin	-0.105855	0.0155882	0.901819	0.216055	-0.0183008	0.0292549
Lign	-0.361671	0.446126	-0.0892743	0.490892	-0.0107815	0.0669156
MAG1	-0.229088	0.329186	0.763195	0.337133	-0.0499446	-0.216907
MAG2	-0.132922	-0.114276	0.350751	-0.014364	0.0706996	-0.768402
MAG3	-0.0513114	0.174604	0.914838	0.0351614	0.210006	-0.0431419
DAG	-0.0380518	0.377002	-0.0397776	0.238272	0.195855	-0.850556
parfC18	0.367379	0.75827	0.00173761	0.112556	0.129805	-0.190429
Xyl	0.984965	-0.0420836	-0.0451091	0.000779531	0.064409	0.0436245
Ara	0.903394	-0.00943996	-0.000650628	0.123776	0.0993472	0.0763598
Lyx	-0.102226	0.0102578	0.564729	0.134016	0.754667	-0.104561
Rib	0.808011	-0.0156325	0.451066	-0.145128	0.145155	-0.118766
Fruct	0.928245	0.18055	-0.141475	0.148334	0.161583	-0.0790038
Sorb	0.95581	0.146802	-0.133799	0.0892608	-0.0849967	-0.00144829
Gal	0.752371	0.044029	-0.202264	-0.228543	-0.0461886	0.0548744
gluc	0.632396	0.162536	-0.332192	0.514369	-0.121763	-0.061873
Man	-0.409928	0.336721	0.123266	0.5314	0.32713	-0.335287
methGluD	0.244046	0.0548488	-0.100403	0.272852	0.710167	-0.290494
Suc	0.675474	0.168442	0.121428	0.0824226	0.0135802	0.501318
Melib	0.188496	0.28322	-0.12505	0.650765	0.257417	0.0799891
Malt	-0.412138	0.0550035	0.179147	0.229649	0.530065	0.184025
Raf	0.640208	0.149678	-0.25387	0.210987	0.28102	0.440493
Tur	0.824205	0.0452069	-0.132981	-0.0469023	0.525346	0.0508715
2OgliDgal	0.965917	0.0753771	0.0148796	-0.0891201	-0.0592187	-0.135538
carbam	0.916203	0.246808	-0.164439	-0.0787765	-0.0194064	0.102858
glAld	0.0414908	0.89193	0.0685725	0.0376702	0.138666	-0.14931
quinoline	0.90642	-0.0786475	-0.135192	-0.176734	-0.0595513	0.198309
Iquinoline	-0.394347	0.683216	0.236683	-0.073892	-0.183598	-0.447698
Expl.Var	20.1417	15.0862	12.3278	8.45888	8.37895	6.61223
Prp.Totl	0.223797	0.167624	0.136975	0.0939875	0.0930994	0.0734692
	0.473072	0.409419	0.370102	0.306574	0.305122	0.271052
gc	F1	F2	F3	F4	F5	F6
2	0.0562924	-0.662245	-0.540424	-0.605884	-0.862397	0.958681
65	-0.0903245	-0.906738	-0.442381	-0.261752	-1.01613	1.13172
432	3.6209	0.284413	0.0525961	-0.525567	-0.252924	-0.333599
109	-0.5875	-0.89089	-1.0194	-0.926655	-0.493582	0.695966
119	-0.0556752	0.0550894	-0.475271	-0.748143	3.27893	0.655548
121	-0.26475	0.252209	-0.912749	0.504775	-0.101747	0.682011
124	0.143779	-0.0598389	-0.243683	0.0962625	0.0960241	0.0955139
129	-0.559304	-0.377557	0.240524	-0.42256	-0.301904	0.0856138
132	-0.438089	-0.605062	1.60239	-0.716073	0.310137	0.0128841
136	-0.257618	0.044464	2.57274	-0.582096	-0.355559	0.419969
141	0.035322	-0.0686862	-0.347134	2.0874	-0.225026	0.42161
159	-0.666708	3.3966	-0.369764	-0.862223	-0.479415	0.0507336
173	-0.156537	0.446661	1.29495	1.90223	-0.102494	-0.234407
210	-0.208211	0.0875534	-1.0148	0.857423	-0.359467	-0.846058
391	-0.594566	-0.637712	-0.378324	-0.923425	-0.287178	-3.11465
473	0.0229921	-0.358264	-0.0192594	1.12629	1.15273	-0.681542
