# Supplementary material for: Features of Profiles of Biologically Active Compounds of Primary and Secondary Metabolism of Lines from VIR Flax Genetic Collection, Contrasting in Size and Color of Seeds
Source: Plants (Basel). 2022 Mar 11;11(6):750. doi: 10.3390/plants11060750 (PMC8953942; doi:10.3390/plants11060750)
Supplement: Supplementary file 1 [file plants-11-00750-s001.zip › TableS2.xlsx]

## Sheet: Correl
	lactic	pyruvic	methylmalonic	oxalic	3hydroxypr	phosph	methph	benzoic	PHBA	nicotinic	succinic	glyceric	5hydroxypipecolic	malic	salicylic	threonate	tartaric	azelaic	ribonic	gluALactn	gallic	gluconic	IdPUA	SumOrA		Ala	Gly	Pro	Hyp	Val	Leu	Ser	Thr	Asp	Orn	Glu	GABA	Phe	His	Tyr	SumAA		erythl	glycerol	glyclphs	xyltl	mannitol	dulcl	mInozl
lactic	1	0.683292	-0.0132041	0.372546	0.515295	0.779505	0.399341	0.712785	0.424511	0.59246	0.716595	0.770979	0.377598	0.081643	0.546019	0.821502	0.737039	0.509087	0.803137	0.334735	0.326559	0.405315	-0.0652473	0.727958	lactic	-0.0358943	0.29084	0.0858233	0.23344	0.266477	0.206426	0.436218	0.252909	0.733644	-0.0940237	0.701088	0.467557	-0.143692	0.0611683	0.0907531	0.504825	lactic	0.839351	-0.152937	0.451084	0.0216836	-0.0659733	-0.0529587	0.268442
pyruvic	0.683292	1	0.156211	0.326417	0.120176	0.745663	0.230213	0.877951	0.279141	0.850308	0.572746	0.886158	0.0691397	-0.187672	0.727237	0.844412	0.47325	0.535039	0.555798	0.16601	-0.00633328	0.075336	-0.22162	0.567199	pyruvic	-0.0972542	0.207871	0.0471774	0.180123	0.0732588	0.084621	0.140259	-0.069143	0.361398	-0.100251	0.426707	0.318525	-0.0452212	0.289339	-0.148473	0.263695	pyruvic	0.874459	0.110379	0.664226	0.123387	0.234742	-0.0232252	0.292222
methylmalonic	-0.0132041	0.156211	1	-0.234458	-0.0300382	0.218788	0.0455612	0.16566	-0.0693931	0.0289939	-0.0240987	0.260509	-0.235546	0.0334484	0.211081	0.0184863	-0.0937865	0.437614	0.111376	-0.0192178	-0.061974	-0.157025	0.163601	0.161602	methylmalonic	-0.0634275	0.275771	-0.0244573	-0.132663	0.131688	0.108447	0.161509	0.237932	-0.146052	0.224359	0.0399178	0.0347631	-0.448743	0.47076	0.137233	-0.0270761	methylmalonic	0.143944	-0.275234	0.013324	-0.137436	-0.156769	-0.299554	0.221121
oxalic	0.372546	0.326417	-0.234458	1	0.546049	0.480408	0.191837	0.223333	0.336816	0.693851	0.292761	0.457901	0.219876	0.625135	0.699924	0.573191	0.437064	0.261637	0.500275	0.375705	0.0203031	0.319597	0.0311407	0.577195	oxalic	0.625496	0.584974	0.152128	0.829318	0.270972	0.275989	0.120877	0.176809	0.56204	0.428375	0.0765357	0.0552954	0.586366	0.530763	0.0406019	0.596306	oxalic	0.542634	0.111452	0.627916	0.438891	0.140427	0.132274	0.531314
3hydroxypr	0.515295	0.120176	-0.0300382	0.546049	1	0.615446	0.280128	0.138958	0.387101	0.341609	0.40133	0.27208	0.462967	0.51472	0.357673	0.395349	0.483718	0.584393	0.72088	0.671204	0.458257	0.63073	0.228827	0.788779	3hydroxypr	0.548841	0.65988	0.147487	0.666975	0.678891	0.549381	0.521263	0.545131	0.539425	0.139018	0.312973	0.191741	0.248049	0.117866	0.221407	0.687287	3hydroxypr	0.492819	-0.254172	0.142925	0.333196	-0.135989	-0.0571402	0.333494
phosph	0.779505	0.745663	0.218788	0.480408	0.615446	1	0.318025	0.649123	0.568026	0.784488	0.562789	0.819731	0.341228	0.123004	0.623651	0.726705	0.478878	0.7258	0.742152	0.526088	0.302743	0.346503	-0.0379352	0.9019	phosph	0.163704	0.443389	-0.0116365	0.426373	0.367978	0.343757	0.501454	0.330065	0.613773	0.138577	0.409693	0.121306	0.0244635	0.302995	0.118377	0.490229	phosph	0.872613	-0.258844	0.350773	0.143314	-0.132522	0.00598116	0.287533
methph	0.399341	0.230213	0.0455612	0.191837	0.280128	0.318025	1	0.171091	-0.0953413	0.235797	0.349949	0.175698	0.386983	0.108376	0.194527	0.429838	0.624647	0.219457	0.33789	-0.156157	0.391887	0.219825	0.125061	0.243302	methph	-0.0514976	0.0670387	0.70045	0.0624483	0.330289	-0.227362	0.48107	0.19017	0.272634	0.293282	0.330793	0.498008	0.0598239	0.0750376	0.31793	0.400757	methph	0.386866	0.393956	0.319286	-0.127452	0.27501	-0.0664236	0.504738
benzoic	0.712785	0.877951	0.16566	0.223333	0.138958	0.649123	0.171091	1	-0.0278604	0.724579	0.695102	0.898693	0.250036	-0.309943	0.659532	0.785638	0.474603	0.398775	0.478046	-0.0574316	0.129021	-0.125338	-0.166461	0.408753	benzoic	-0.238371	0.117076	-0.156657	-0.0463795	-0.132318	-0.0913768	-0.0873926	-0.287271	0.351958	-0.242012	0.276591	0.38228	-0.110078	0.289609	-0.338432	0.0243689	benzoic	0.813648	-0.120461	0.543747	-0.177543	-0.0345356	-0.0147274	0.301301
PHBA	0.424511	0.279141	-0.0693931	0.336816	0.387101	0.568026	-0.0953413	-0.0278604	1	0.299875	0.0247979	0.284741	-0.117781	0.350441	0.194657	0.255189	0.138887	0.495815	0.514329	0.759374	-0.0498849	0.593056	-0.0482786	0.705321	PHBA	0.277216	0.386414	0.0318173	0.56816	0.431878	0.542249	0.657384	0.65691	0.554288	0.241932	0.497497	-0.159861	0.0558689	0.0146106	0.479504	0.614725	PHBA	0.317508	-0.156818	0.0155957	0.425549	-0.0607652	-0.0552473	-0.145741
nicotinic	0.59246	0.850308	0.0289939	0.693851	0.341609	0.784488	0.235797	0.724579	0.299875	1	0.472121	0.831852	0.231942	0.0796537	0.781977	0.831633	0.41516	0.454593	0.534717	0.304111	0.0156719	0.0752889	-0.117219	0.654746	nicotinic	0.218793	0.372709	0.000459323	0.465936	0.173073	0.194741	0.0834835	0.00436207	0.42692	0.0487798	0.185172	0.111915	0.225636	0.414918	-0.228333	0.34292	nicotinic	0.878604	0.108135	0.716731	0.32727	0.210658	0.156703	0.473138
succinic	0.716595	0.572746	-0.0240987	0.292761	0.40133	0.562789	0.349949	0.695102	0.0247979	0.472121	1	0.646837	0.401776	0.0452356	0.608328	0.570216	0.596811	0.366772	0.570923	0.139948	0.618715	0.401113	-0.143754	0.517279	succinic	0.12282	0.205113	-0.019911	0.145368	0.149963	0.188285	0.155352	-0.112942	0.249413	-0.113762	0.47049	0.565876	-0.116858	0.140472	-0.0330968	0.279749	succinic	0.657114	-0.0727266	0.4145	-0.0825894	-0.104098	0.328482	0.363343
glyceric	0.770979	0.886158	0.260509	0.457901	0.27208	0.819731	0.175698	0.898693	0.284741	0.831852	0.646837	1	0.225305	-0.0661225	0.775419	0.827887	0.504122	0.586573	0.599831	0.158664	0.135878	0.0523464	-0.212338	0.639006	glyceric	-0.0672638	0.297226	-0.1056	0.222369	-0.0126508	0.069681	0.127341	-0.0421924	0.536463	0.0736048	0.358308	0.265481	-0.077949	0.511442	-0.0764533	0.248437	glyceric	0.877795	-0.147645	0.563813	-0.00766125	-0.0777251	0.0150944	0.389654
5hydroxypipecolic	0.377598	0.0691397	-0.235546	0.219876	0.462967	0.341228	0.386983	0.250036	-0.117781	0.231942	0.401776	0.225305	1	-0.137311	-0.0525869	0.282341	0.375445	0.0557781	0.0627192	-0.00412844	0.752153	0.0472568	-0.125851	0.220871	5hydroxypipecolic	-0.0923347	-0.147755	-0.0913471	0.00172359	-0.0667314	-0.148975	-0.0529625	-0.17825	0.282931	-0.0493962	0.0447281	-0.0834495	-0.091247	-0.11138	-0.165179	-0.046217	5hydroxypipecolic	0.327985	-0.135992	-0.0717965	-0.0994594	-0.0448676	0.162942	0.0419816
malic	0.081643	-0.187672	0.0334484	0.625135	0.51472	0.123004	0.108376	-0.309943	0.350441	0.0796537	0.0452356	-0.0661225	-0.137311	1	0.376966	0.113123	0.27653	0.178238	0.425053	0.446882	-0.0810721	0.541724	0.393469	0.436563	malic	0.804108	0.72253	0.295163	0.750574	0.563699	0.492254	0.378126	0.60119	0.347688	0.528848	0.1576	0.113092	0.438225	0.345231	0.382864	0.720169	malic	0.0852645	-0.0654852	0.321528	0.363099	0.0649419	-0.119462	0.303041
salicylic	0.546019	0.727237	0.211081	0.699924	0.357673	0.623651	0.194527	0.659532	0.194657	0.781977	0.608328	0.775419	-0.0525869	0.376966	1	0.757126	0.5351	0.504571	0.701116	0.26737	-0.00470427	0.278253	-0.0465597	0.634516	salicylic	0.397796	0.562689	0.114925	0.566402	0.20879	0.293416	0.130746	0.0308876	0.397718	0.243425	0.324615	0.422468	0.24296	0.641255	-0.0403158	0.513226	salicylic	0.781941	0.0196142	0.824509	0.263482	0.144265	0.0417158	0.564339
threonate	0.821502	0.844412	0.0184863	0.573191	0.395349	0.726705	0.429838	0.785638	0.255189	0.831633	0.570216	0.827887	0.282341	0.113123	0.757126	1	0.792939	0.520478	0.72467	0.184125	0.0533205	0.212044	-0.0754584	0.643946	threonate	0.014823	0.336161	0.274802	0.359225	0.201185	0.0663922	0.245787	0.100043	0.660327	0.0379441	0.531146	0.478559	0.0974408	0.316216	-0.0498864	0.511483	threonate	0.920729	0.117275	0.796133	0.190159	0.339552	-0.165203	0.417597
tartaric	0.737039	0.47325	-0.0937865	0.437064	0.483718	0.478878	0.624647	0.474603	0.138887	0.41516	0.596811	0.504122	0.375445	0.27653	0.5351	0.792939	1	0.4878	0.709793	0.0736417	0.290926	0.475805	-0.125543	0.515175	tartaric	0.0242832	0.230922	0.58703	0.281558	0.278927	-0.00336367	0.423554	0.197528	0.667625	0.217431	0.630908	0.705587	0.108386	0.186461	0.316537	0.636712	tartaric	0.653742	0.179573	0.614225	0.0513533	0.344962	-0.231492	0.359777
azelaic	0.509087	0.535039	0.437614	0.261637	0.584393	0.7258	0.219457	0.398775	0.495815	0.454593	0.366772	0.586573	0.0557781	0.178238	0.504571	0.520478	0.4878	1	0.69992	0.492645	0.186223	0.503048	-0.131503	0.775409	azelaic	0.162779	0.550521	0.325034	0.420817	0.551071	0.402881	0.633757	0.52986	0.427746	0.28677	0.464477	0.336867	-0.0460421	0.415409	0.505103	0.620077	azelaic	0.590504	-0.0364504	0.25722	0.249329	0.0286832	-0.240913	0.367483
ribonic	0.803137	0.555798	0.111376	0.500275	0.72088	0.742152	0.33789	0.478046	0.514329	0.534717	0.570923	0.599831	0.0627192	0.425053	0.701116	0.72467	0.709793	0.69992	1	0.611327	0.171194	0.674052	0.0507563	0.870356	ribonic	0.349716	0.606902	0.28421	0.566386	0.596524	0.533376	0.62938	0.509767	0.666085	0.0833967	0.689561	0.547861	0.0955143	0.196254	0.268815	0.80634	ribonic	0.771801	-0.126893	0.535312	0.314096	0.0235469	-0.149321	0.377924
gluALactn	0.334735	0.16601	-0.0192178	0.375705	0.671204	0.526088	-0.156157	-0.0574316	0.759374	0.304111	0.139948	0.158664	-0.00412844	0.446882	0.26737	0.184125	0.0736417	0.492645	0.611327	1	0.150585	0.733964	0.0187541	0.781034	gluALactn	0.623974	0.550137	-0.0983117	0.686961	0.687965	0.918223	0.508474	0.635817	0.2738	-0.0687696	0.426841	-0.119835	0.0207793	-0.128313	0.166726	0.624699	gluALactn	0.368464	-0.19575	0.0810464	0.717903	-0.0218286	0.127521	-0.00294212
gallic	0.326559	-0.00633328	-0.061974	0.0203031	0.458257	0.302743	0.391887	0.129021	-0.0498849	0.0156719	0.618715	0.135878	0.752153	-0.0810721	-0.00470427	0.0533205	0.290926	0.186223	0.171194	0.150585	1	0.3958	-0.162661	0.290883	gallic	0.0142141	-0.116045	-0.0562997	0.00937102	0.101764	0.114271	0.201126	-0.06856	0.00940182	-0.0137588	0.278303	0.149173	-0.332099	-0.134562	0.104064	0.0524077	gallic	0.200653	-0.143262	-0.213376	-0.0546092	-0.18024	0.433496	0.0767841
gluconic	0.405315	0.075336	-0.157025	0.319597	0.63073	0.346503	0.219825	-0.125338	0.593056	0.0752889	0.401113	0.0523464	0.0472568	0.541724	0.278253	0.212044	0.475805	0.503048	0.674052	0.733964	0.3958	1	-0.104454	0.663893	gluconic	0.536204	0.423322	0.370417	0.605788	0.698496	0.709297	0.686365	0.599361	0.302571	0.149423	0.691442	0.368428	0.0215769	-0.126647	0.548914	0.808913	gluconic	0.275565	0.10037	0.17334	0.540866	0.15828	0.122636	0.117241
IdPUA	-0.0652473	-0.22162	0.163601	0.0311407	0.228827	-0.0379352	0.125061	-0.166461	-0.0482786	-0.117219	-0.143754	-0.212338	-0.125851	0.393469	-0.0465597	-0.0754584	-0.125543	-0.131503	0.0507563	0.0187541	-0.162661	-0.104454	1	0.0311287	IdPUA	0.196063	0.462089	0.0481179	0.198374	0.330591	-0.0010809	0.213699	0.386441	0.0419978	0.0748325	-0.0775704	0.0764595	0.193136	0.0690582	-0.0358429	0.166299	IdPUA	-0.141286	-0.276338	-0.0821205	-0.141458	-0.127211	-0.274019	0.1062
SumOrA	0.727958	0.567199	0.161602	0.577195	0.788779	0.9019	0.243302	0.408753	0.705321	0.654746	0.517279	0.639006	0.220871	0.436563	0.634516	0.643946	0.515175	0.775409	0.870356	0.781034	0.290883	0.663893	0.0311287	1	SumOrA	0.4596	0.653251	0.102552	0.680791	0.634657	0.645089	0.642237	0.581471	0.612842	0.182043	0.556024	0.19128	0.074327	0.248181	0.276015	0.755593	SumOrA	0.778952	-0.209465	0.379488	0.420614	-0.0381384	-0.00601729	0.305431
Ala	-0.0358943	-0.0972542	-0.0634275	0.625496	0.548841	0.163704	-0.0514976	-0.238371	0.277216	0.218793	0.12282	-0.0672638	-0.0923347	0.804108	0.397796	0.014823	0.0242832	0.162779	0.349716	0.623974	0.0142141	0.536204	0.196063	0.4596	Ala	1	0.72498	0.0481174	0.786076	0.623164	0.724211	0.145821	0.403067	0.0442511	0.215197	-0.0382247	-0.0836888	0.484387	0.19813	0.0677296	0.570153	Ala	0.149561	0.0319815	0.303166	0.565945	0.0313551	0.159669	0.351286
Gly	0.29084	0.207871	0.275771	0.584974	0.65988	0.443389	0.0670387	0.117076	0.386414	0.372709	0.205113	0.297226	-0.147755	0.72253	0.562689	0.336161	0.230922	0.550521	0.606902	0.550137	-0.116045	0.423322	0.462089	0.653251	Gly	0.72498	1	0.173852	0.775226	0.714914	0.565882	0.390873	0.629118	0.36721	0.294358	0.18186	0.177563	0.368955	0.484834	0.231612	0.721515	Gly	0.389383	-0.0900393	0.381334	0.348594	-0.0720362	-0.266084	0.547153
Pro	0.0858233	0.0471774	-0.0244573	0.152128	0.147487	-0.0116365	0.70045	-0.156657	0.0318173	0.000459323	-0.019911	-0.1056	-0.0913471	0.295163	0.114925	0.274802	0.58703	0.325034	0.28421	-0.0983117	-0.0562997	0.370417	0.0481179	0.102552	Pro	0.0481174	0.173852	1	0.216102	0.453912	-0.130446	0.550862	0.398808	0.211079	0.436495	0.347622	0.588049	0.252945	0.122925	0.628287	0.599092	Pro	0.0785831	0.653533	0.359902	0.138236	0.57442	-0.322095	0.412457
Hyp	0.23344	0.180123	-0.132663	0.829318	0.666975	0.426373	0.0624483	-0.0463795	0.56816	0.465936	0.145368	0.222369	0.00172359	0.750574	0.566402	0.359225	0.281558	0.420817	0.566386	0.686961	0.00937102	0.605788	0.198374	0.680791	Hyp	0.786076	0.775226	0.216102	1	0.578592	0.582938	0.382168	0.492999	0.433568	0.420576	0.248766	0.0207035	0.50404	0.394811	0.252804	0.790545	Hyp	0.372879	0.0696429	0.422148	0.655928	0.181122	-0.00596784	0.366743
Val	0.266477	0.0732588	0.131688	0.270972	0.678891	0.367978	0.330289	-0.132318	0.431878	0.173073	0.149963	-0.0126508	-0.0667314	0.563699	0.20879	0.201185	0.278927	0.551071	0.596524	0.687965	0.101764	0.698496	0.330591	0.634657	Val	0.623164	0.714914	0.453912	0.578592	1	0.705567	0.694211	0.834554	0.162438	0.0486774	0.399366	0.300468	0.137575	-0.0669019	0.397199	0.782381	Val	0.284869	0.186731	0.2102	0.526235	0.170089	-0.0856387	0.419322
Leu	0.206426	0.084621	0.108447	0.275989	0.549381	0.343757	-0.227362	-0.0913768	0.542249	0.194741	0.188285	0.069681	-0.148975	0.492254	0.293416	0.0663922	-0.00336367	0.402881	0.533376	0.918223	0.114271	0.709297	-0.0010809	0.645089	Leu	0.724211	0.565882	-0.130446	0.582938	0.705567	1	0.353199	0.565844	0.0185843	-0.17239	0.365309	-0.025955	-0.0721686	-0.128322	0.0772679	0.538144	Leu	0.278001	-0.12946	0.150627	0.721874	-0.00472459	0.212238	0.0933147
Ser	0.436218	0.140259	0.161509	0.120877	0.521263	0.501454	0.48107	-0.0873926	0.657384	0.0834835	0.155352	0.127341	-0.0529625	0.378126	0.130746	0.245787	0.423554	0.633757	0.62938	0.508474	0.201126	0.686365	0.213699	0.642237	Ser	0.145821	0.390873	0.550862	0.382168	0.694211	0.353199	1	0.824525	0.457387	0.370457	0.613126	0.369037	-0.0198987	0.0193111	0.77562	0.749986	Ser	0.256525	0.00686322	-0.00548768	0.179804	0.0091639	-0.152542	0.16848
Thr	0.252909	-0.069143	0.237932	0.176809	0.545131	0.330065	0.19017	-0.287271	0.65691	0.00436207	-0.112942	-0.0421924	-0.17825	0.60119	0.0308876	0.100043	0.197528	0.52986	0.509767	0.635817	-0.06856	0.599361	0.386441	0.581471	Thr	0.403067	0.629118	0.398808	0.492999	0.834554	0.565844	0.824525	1	0.371394	0.273312	0.43011	0.135916	0.0198716	0.0109276	0.632441	0.742475	Thr	0.114455	-0.0379296	-0.0121018	0.373232	0.00650965	-0.265796	0.190048
Asp	0.733644	0.361398	-0.146052	0.56204	0.539425	0.613773	0.272634	0.351958	0.554288	0.42692	0.249413	0.536463	0.282931	0.347688	0.397718	0.660327	0.667625	0.427746	0.666085	0.2738	0.00940182	0.302571	0.0419978	0.612842	Asp	0.0442511	0.36721	0.211079	0.433568	0.162438	0.0185843	0.457387	0.371394	1	0.349495	0.415066	0.187885	0.294153	0.269965	0.326089	0.590835	Asp	0.564379	-0.245158	0.302131	-0.0331675	-0.115742	-0.386196	0.125848
Orn	-0.0940237	-0.100251	0.224359	0.428375	0.139018	0.138577	0.293282	-0.242012	0.241932	0.0487798	-0.113762	0.0736048	-0.0493962	0.528848	0.243425	0.0379441	0.217431	0.28677	0.0833967	-0.0687696	-0.0137588	0.149423	0.0748325	0.182043	Orn	0.215197	0.294358	0.436495	0.420576	0.0486774	-0.17239	0.370457	0.273312	0.349495	1	-0.0600118	-0.0265451	0.371425	0.713752	0.673501	0.389389	Orn	-0.0433787	0.0300541	0.0668408	-0.0851177	-0.0115046	-0.208429	0.253443
Glu	0.701088	0.426707	0.0399178	0.0765357	0.312973	0.409693	0.330793	0.276591	0.497497	0.185172	0.47049	0.358308	0.0447281	0.1576	0.324615	0.531146	0.630908	0.464477	0.689561	0.426841	0.278303	0.691442	-0.0775704	0.556024	Glu	-0.0382247	0.18186	0.347622	0.248766	0.399366	0.365309	0.613126	0.43011	0.415066	-0.0600118	1	0.567726	-0.416759	-0.14757	0.368655	0.621326	Glu	0.486118	0.0966577	0.336482	0.321486	0.307171	-0.105401	0.0383556
GABA	0.467557	0.318525	0.0347631	0.0552954	0.191741	0.121306	0.498008	0.38228	-0.159861	0.111915	0.565876	0.265481	-0.0834495	0.113092	0.422468	0.478559	0.705587	0.336867	0.547861	-0.119835	0.149173	0.368428	0.0764595	0.19128	GABA	-0.0836888	0.177563	0.588049	0.0207035	0.300468	-0.025955	0.369037	0.135916	0.187885	-0.0265451	0.567726	1	-0.0489554	0.0963766	0.278125	0.440752	GABA	0.324641	0.304141	0.493573	-0.0573469	0.256734	-0.0601149	0.471399
Phe	-0.143692	-0.0452212	-0.448743	0.586366	0.248049	0.0244635	0.0598239	-0.110078	0.0558689	0.225636	-0.116858	-0.077949	-0.091247	0.438225	0.24296	0.0974408	0.108386	-0.0460421	0.0955143	0.0207793	-0.332099	0.0215769	0.193136	0.074327	Phe	0.484387	0.368955	0.252945	0.50404	0.137575	-0.0721686	-0.0198987	0.0198716	0.294153	0.371425	-0.416759	-0.0489554	1	0.282738	0.057726	0.311874	Phe	0.0125322	0.145308	0.25206	0.0309852	0.0302979	-0.133989	0.227609
His	0.0611683	0.289339	0.47076	0.530763	0.117866	0.302995	0.0750376	0.289609	0.0146106	0.414918	0.140472	0.511442	-0.11138	0.345231	0.641255	0.316216	0.186461	0.415409	0.196254	-0.128313	-0.134562	-0.126647	0.0690582	0.248181	His	0.19813	0.484834	0.122925	0.394811	-0.0669019	-0.128322	0.0193111	0.0109276	0.269965	0.713752	-0.14757	0.0963766	0.282738	1	0.228453	0.219815	His	0.274475	-0.0566006	0.382685	-0.0787803	-0.0981593	-0.156544	0.549974
Tyr	0.0907531	-0.148473	0.137233	0.0406019	0.221407	0.118377	0.31793	-0.338432	0.479504	-0.228333	-0.0330968	-0.0764533	-0.165179	0.382864	-0.0403158	-0.0498864	0.316537	0.505103	0.268815	0.166726	0.104064	0.548914	-0.0358429	0.276015	Tyr	0.0677296	0.231612	0.628287	0.252804	0.397199	0.0772679	0.77562	0.632441	0.326089	0.673501	0.368655	0.278125	0.057726	0.228453	1	0.575701	Tyr	-0.124984	0.155197	-0.154882	-0.00329362	-0.0158796	-0.211955	0.130136
SumAA	0.504825	0.263695	-0.0270761	0.596306	0.687287	0.490229	0.400757	0.0243689	0.614725	0.34292	0.279749	0.248437	-0.046217	0.720169	0.513226	0.511483	0.636712	0.620077	0.80634	0.624699	0.0524077	0.808913	0.166299	0.755593	SumAA	0.570153	0.721515	0.599092	0.790545	0.782381	0.538144	0.749986	0.742475	0.590835	0.389389	0.621326	0.440752	0.311874	0.219815	0.575701	1	SumAA	0.470479	0.188066	0.477241	0.497913	0.269523	-0.22132	0.408617
erythl	0.839351	0.874459	0.143944	0.542634	0.492819	0.872613	0.386866	0.813648	0.317508	0.878604	0.657114	0.877795	0.327985	0.0852645	0.781941	0.920729	0.653742	0.590504	0.771801	0.368464	0.200653	0.275565	-0.141286	0.778952	erythl	0.149561	0.389383	0.0785831	0.372879	0.284869	0.278001	0.256525	0.114455	0.564379	-0.0433787	0.486118	0.324641	0.0125322	0.274475	-0.124984	0.470479	erythl	1	-0.0246254	0.697941	0.2252	0.148942	-0.0312114	0.415946
glycerol	-0.152937	0.110379	-0.275234	0.111452	-0.254172	-0.258844	0.393956	-0.120461	-0.156818	0.108135	-0.0727266	-0.147645	-0.135992	-0.0654852	0.0196142	0.117275	0.179573	-0.0364504	-0.126893	-0.19575	-0.143262	0.10037	-0.276338	-0.209465	glycerol	0.0319815	-0.0900393	0.653533	0.0696429	0.186731	-0.12946	0.00686322	-0.0379296	-0.245158	0.0300541	0.0966577	0.304141	0.145308	-0.0566006	0.155197	0.188066	glycerol	-0.0246254	1	0.405915	0.35722	0.696969	0.13561	0.432424
glyclphs	0.451084	0.664226	0.013324	0.627916	0.142925	0.350773	0.319286	0.543747	0.0155957	0.716731	0.4145	0.563813	-0.0717965	0.321528	0.824509	0.796133	0.614225	0.25722	0.535312	0.0810464	-0.213376	0.17334	-0.0821205	0.379488	glyclphs	0.303166	0.381334	0.359902	0.422148	0.2102	0.150627	-0.00548768	-0.0121018	0.302131	0.0668408	0.336482	0.493573	0.25206	0.382685	-0.154882	0.477241	glyclphs	0.697941	0.405915	1	0.374197	0.558848	-0.0483633	0.556831
xyltl	0.0216836	0.123387	-0.137436	0.438891	0.333196	0.143314	-0.127452	-0.177543	0.425549	0.32727	-0.0825894	-0.00766125	-0.0994594	0.363099	0.263482	0.190159	0.0513533	0.249329	0.314096	0.717903	-0.0546092	0.540866	-0.141458	0.420614	xyltl	0.565945	0.348594	0.138236	0.655928	0.526235	0.721874	0.179804	0.373232	-0.0331675	-0.0851177	0.321486	-0.0573469	0.0309852	-0.0787803	-0.00329362	0.497913	xyltl	0.2252	0.35722	0.374197	1	0.537823	0.228224	0.159234
mannitol	-0.0659733	0.234742	-0.156769	0.140427	-0.135989	-0.132522	0.27501	-0.0345356	-0.0607652	0.210658	-0.104098	-0.0777251	-0.0448676	0.0649419	0.144265	0.339552	0.344962	0.0286832	0.0235469	-0.0218286	-0.18024	0.15828	-0.127211	-0.0381384	mannitol	0.0313551	-0.0720362	0.57442	0.181122	0.170089	-0.00472459	0.0091639	0.00650965	-0.115742	-0.0115046	0.307171	0.256734	0.0302979	-0.0981593	-0.0158796	0.269523	mannitol	0.148942	0.696969	0.558848	0.537823	1	-0.125555	0.0670957
dulcl	-0.0529587	-0.0232252	-0.299554	0.132274	-0.0571402	0.00598116	-0.0664236	-0.0147274	-0.0552473	0.156703	0.328482	0.0150944	0.162942	-0.119462	0.0417158	-0.165203	-0.231492	-0.240913	-0.149321	0.127521	0.433496	0.122636	-0.274019	-0.00601729	dulcl	0.159669	-0.266084	-0.322095	-0.00596784	-0.0856387	0.212238	-0.152542	-0.265796	-0.386196	-0.208429	-0.105401	-0.0601149	-0.133989	-0.156544	-0.211955	-0.22132	dulcl	-0.0312114	0.13561	-0.0483633	0.228224	-0.125555	1	0.143001
mInozl	0.268442	0.292222	0.221121	0.531314	0.333494	0.287533	0.504738	0.301301	-0.145741	0.473138	0.363343	0.389654	0.0419816	0.303041	0.564339	0.417597	0.359777	0.367483	0.377924	-0.00294212	0.0767841	0.117241	0.1062	0.305431	mInozl	0.351286	0.547153	0.412457	0.366743	0.419322	0.0933147	0.16848	0.190048	0.125848	0.253443	0.0383556	0.471399	0.227609	0.549974	0.130136	0.408617	mInozl	0.415946	0.432424	0.556831	0.159234	0.0670957	0.143001	1
inozl	0.35199	0.110147	0.179492	0.394889	0.667914	0.547552	0.1663	-0.0297952	0.521515	0.361838	0.201707	0.197445	0.103172	0.450689	0.267294	0.192683	0.0733132	0.435151	0.547444	0.787738	0.276213	0.55137	0.243506	0.720251	inozl	0.549253	0.554035	-0.000169896	0.552772	0.744336	0.75596	0.574567	0.690656	0.181748	0.0134311	0.308954	0.0230085	-0.0816455	0.0122186	0.17181	0.542415	inozl	0.373953	-0.115522	0.0994302	0.563984	-0.123723	0.342661	0.381628
galtl	-0.040737	-0.126472	0.0850856	-0.387263	0.153075	-0.0718571	-0.289732	-0.074582	0.0492521	-0.228831	-0.180585	-0.253364	-0.147623	-0.0543645	-0.286149	-0.144313	-0.262239	-0.0387274	0.0361061	0.257684	-0.143559	-0.0217393	0.648696	0.0171127	galtl	-0.0476269	0.180042	-0.23027	-0.060006	0.290861	0.244581	0.103988	0.30034	-0.150665	-0.524156	0.1139	-0.00172721	-0.199751	-0.432996	-0.252884	-0.0359297	galtl	-0.149189	-0.361419	-0.276522	0.0705892	-0.0375416	-0.260552	-0.345892
SumPhAl	-0.0123237	0.208323	-0.196515	0.204747	0.0141767	-0.0716627	0.345223	-0.07159	0.0215541	0.255788	-0.0278829	-0.084828	-0.139423	0.0936103	0.138498	0.258647	0.213239	0.118844	0.117954	0.153271	-0.135952	0.284897	-0.0419864	0.0689245	SumPhAl	0.220943	0.163095	0.601566	0.294996	0.491286	0.2077	0.169305	0.225184	-0.194999	-0.127513	0.285423	0.344211	0.0778605	-0.135807	0.0659943	0.394335	SumPhAl	0.148935	0.878982	0.505028	0.647876	0.784543	0.123814	0.444852
campstrl	-0.0923814	-0.122785	-0.102182	-0.074466	-0.206131	-0.107343	-0.178651	-0.104353	-0.000983053	-0.0157213	0.0726728	-0.0371376	-0.0532214	-0.201228	-0.105839	-0.235394	-0.316531	-0.22011	-0.188349	0.0583541	0.22879	0.00327996	-0.162015	-0.114085	campstrl	-0.122076	-0.342996	-0.29846	-0.158586	-0.154078	0.11906	-0.0374536	-0.108652	-0.352596	-0.192987	-0.00680618	-0.00970275	-0.378879	-0.137464	-0.0838212	-0.279782	campstrl	-0.187948	0.0482976	-0.181775	0.188603	-0.160068	0.847958	0.0584094
sitostrl	0.566856	0.241206	0.20281	0.533858	0.791345	0.621038	0.173384	0.195361	0.452343	0.422914	0.275835	0.373617	0.278463	0.541489	0.466823	0.475228	0.400309	0.474667	0.747378	0.731439	0.210553	0.526871	0.130685	0.791455	sitostrl	0.565769	0.647462	-0.0107154	0.620085	0.587591	0.676209	0.375481	0.527053	0.537635	0.0447989	0.415892	0.0219157	0.0207201	0.116903	0.0186029	0.63551	sitostrl	0.628185	-0.301069	0.337645	0.460036	-0.0519252	-0.174563	0.259727
SumPhtSt	0.324086	0.0622067	0.053263	0.316589	0.382458	0.349503	-0.0372518	0.0459353	0.324574	0.290035	0.264367	0.235145	0.152095	0.20713	0.239907	0.128472	0.00099142	0.141928	0.366949	0.579194	0.358965	0.382063	-0.0528887	0.466006	SumPhtSt	0.296376	0.154822	-0.278358	0.302349	0.283058	0.594504	0.236199	0.280693	0.0670943	-0.14277	0.293066	0.00696994	-0.328665	-0.0405417	-0.0626254	0.203545	SumPhtSt	0.281551	-0.172825	0.0781026	0.502028	-0.182513	0.643342	0.239843
сoniferol	-0.0696286	-0.0701414	-0.128022	0.82878	0.410683	0.166271	-0.0913557	-0.172888	0.26255	0.346291	-0.0592652	0.106243	0.0506764	0.651714	0.457971	0.132748	0.0486722	0.0814335	0.208226	0.367344	-0.0261758	0.231684	0.109397	0.335283	сoniferol	0.651931	0.484306	-0.00760495	0.812059	0.12845	0.289409	0.0106658	0.13262	0.282021	0.548933	-0.141123	-0.222057	0.519488	0.554933	0.060735	0.398998	сoniferol	0.124926	-0.0452962	0.291184	0.485822	0.0444885	0.161661	0.302065
kaemph	0.109224	-0.0572519	0.551099	-0.453911	-0.0585144	0.0990233	0.0149802	-0.02213	0.025164	-0.210227	-0.0383544	-0.0454588	-0.0449192	0.0101783	-0.165457	-0.0897292	-0.0474678	0.0125182	0.0805744	0.10874	0.0386275	-0.00407914	0.0987515	0.0842001	kaemph	-0.119887	-0.121974	-0.187972	-0.389483	0.0924391	0.218989	0.154528	0.236854	-0.08033	-0.198057	0.185709	-0.0876201	-0.55209	-0.285363	-0.0512326	-0.120389	kaemph	0.0584411	-0.465808	-0.159547	-0.168987	-0.140549	-0.192066	-0.343933
caffeic	-0.00594618	-0.013438	0.192771	0.443025	0.58001	0.317425	-0.0889627	-0.190557	0.439958	0.220107	-0.0756539	0.0886603	-0.0162737	0.386809	0.290749	0.0372236	-0.0198534	0.537744	0.392844	0.704828	0.155115	0.507773	-0.0716962	0.542677	caffeic	0.549015	0.521896	0.070079	0.708128	0.496152	0.637466	0.355009	0.445554	0.112725	0.298613	0.142967	-0.13774	0.0867003	0.315507	0.274692	0.495957	caffeic	0.171009	-0.00829601	0.0429931	0.692654	0.0119937	0.0987504	0.293644
vanillic	0.12084	0.239576	-0.0892026	0.415438	0.0497759	0.211724	0.301778	-0.0338396	0.44718	0.245082	-0.132222	0.159964	-0.291327	0.309102	0.27401	0.243662	0.182696	0.244254	0.234901	0.068014	-0.363317	0.156825	0.0953176	0.23126	vanillic	0.196728	0.413038	0.487954	0.484589	0.220004	-0.097255	0.376703	0.305084	0.441377	0.566564	0.120139	0.029927	0.527197	0.394825	0.471162	0.521243	vanillic	0.160765	0.35963	0.267872	0.0550128	0.123451	-0.376523	0.298879
ferulic	0.0634426	0.152195	-0.0214614	0.167666	0.146938	0.0746689	0.435402	-0.103876	0.188531	0.109753	-0.05884	0.0215205	0.0549262	0.016236	0.0708199	0.203098	0.322882	0.423405	0.179683	0.134447	0.0890267	0.373888	-0.345622	0.172819	ferulic	0.0710008	0.149465	0.67128	0.308172	0.359711	0.0624202	0.335177	0.246165	0.0963655	0.270561	0.342824	0.191969	0.0242682	0.103372	0.461711	0.459366	ferulic	0.15239	0.716057	0.224857	0.419623	0.509029	-0.19423	0.374669
SumPhSb	0.0856074	0.136184	0.104573	0.185833	0.207184	0.133863	0.448931	-0.142784	0.251251	0.114954	-0.0821037	0.0281568	0.0517069	0.120221	0.102782	0.211079	0.334861	0.46969	0.246805	0.233229	0.100548	0.433874	-0.322969	0.260952	SumPhSb	0.146078	0.204766	0.659726	0.352353	0.429373	0.173089	0.401437	0.347613	0.124677	0.318963	0.391393	0.14553	-0.0395635	0.120743	0.487558	0.519103	SumPhSb	0.196696	0.627576	0.238695	0.477859	0.506136	-0.231333	0.354021
	lactic	pyruvic	methylmalonic	oxalic	3hydroxypr	phosph	methph	benzoic	PHBA	nicotinic	succinic	glyceric	5hydroxypipecolic	malic	salicylic	threonate	tartaric	azelaic	ribonic	gluALactn	gallic	gluconic	IdPUA	SumOrA		Ala	Gly	Pro	Hyp	Val	Leu	Ser	Thr	Asp	Orn	Glu	GABA	Phe	His	Tyr	SumAA		erythl	glycerol	glyclphs	xyltl	mannitol	dulcl	mInozl
Pel	0.693462	0.869405	0.106892	0.487198	0.309603	0.681577	0.124091	0.870424	0.175418	0.82246	0.69894	0.873803	0.0428096	-0.0173423	0.849251	0.790438	0.451932	0.514251	0.665245	0.255115	0.0557983	0.166394	-0.134625	0.598899	Pel	0.141692	0.424172	-0.0554392	0.3335	0.171549	0.254787	0.0608086	-0.0587579	0.342443	-0.163562	0.365608	0.442779	0.0491587	0.38193	-0.219254	0.329093	Pel	0.845325	0.0504361	0.700164	0.19421	0.0322537	0.132636	0.535532
Lau	0.184237	-0.264617	-0.129458	0.295266	0.462277	-0.0222515	0.564202	-0.196643	-0.0333294	-0.164816	0.10439	-0.13203	0.098293	0.481866	0.100763	0.139531	0.550711	0.186314	0.384883	-0.0573085	0.165624	0.377715	0.316315	0.136966	Lau	0.152979	0.311397	0.683489	0.304663	0.363395	-0.116552	0.50879	0.389781	0.42969	0.46753	0.224958	0.584146	0.352117	0.20769	0.567844	0.562352	Lau	-0.0313193	0.155548	0.107165	-0.0904904	0.00544692	-0.219105	0.443351
Pal	0.300292	0.533382	-0.00418481	0.35039	0.0598116	0.176808	0.514378	0.318527	-0.0332759	0.478814	0.333988	0.295945	-0.107232	0.176814	0.547253	0.592554	0.554119	0.286856	0.403913	0.0520097	-0.0948347	0.310256	-0.157939	0.248709	Pal	0.237443	0.275251	0.637606	0.297787	0.405743	0.153762	0.151996	0.0949489	0.0399341	-0.00125339	0.429409	0.577424	0.109415	0.137305	0.0550909	0.503948	Pal	0.508577	0.75959	0.833649	0.433767	0.726014	-0.0336283	0.589577
Lio	0.0445602	0.208768	-0.181134	0.229133	-0.108764	-0.075098	0.363354	0.0047671	-0.037388	0.252286	0.146639	0.0432359	-0.156731	0.0173031	0.212833	0.202382	0.193854	0.0757844	0.0877197	0.0155501	-0.0099751	0.25371	-0.266981	0.00951971	Lio	0.147637	0.04182	0.510945	0.173609	0.307194	0.120869	0.117937	0.0723411	-0.214542	-0.0393328	0.243837	0.414996	-0.00527178	0.00636108	0.143525	0.279263	Lio	0.132534	0.890023	0.474672	0.48101	0.522781	0.413485	0.61252
Ole	0.102741	0.145364	-0.176001	0.288529	0.241778	0.113972	0.553825	-0.169725	0.224968	0.207708	-0.109551	-0.125474	-0.0208383	0.344151	0.0983512	0.30066	0.379535	0.200708	0.281438	0.244959	-0.160326	0.389887	0.0634994	0.253405	Ole	0.362901	0.316353	0.734829	0.406783	0.622421	0.19659	0.395462	0.441731	0.175475	0.141215	0.269085	0.179305	0.352753	-0.140995	0.269287	0.617595	Ole	0.240325	0.649671	0.430121	0.442751	0.644933	-0.299404	0.292686
Lin	0.0425148	0.343788	-0.0227975	0.25123	-0.00447906	0.0165467	0.522503	0.162699	-0.216877	0.34534	0.0621978	0.102924	0.00199341	0.0222568	0.29144	0.399476	0.377441	0.188136	0.127484	-0.12691	-0.142873	0.064288	-0.179041	0.0256914	Lin	0.157035	0.178734	0.653588	0.183128	0.305891	-0.0602084	-0.0134083	-0.0179417	-0.062827	0.0380131	0.106534	0.333929	0.229245	0.124579	0.00228029	0.310259	Lin	0.320215	0.832711	0.631024	0.319276	0.69784	-0.180674	0.565877
Vac	0.508894	0.817282	0.245184	0.184228	-0.112083	0.474568	0.278095	0.731253	0.01853	0.652322	0.491281	0.677597	-0.147959	-0.147543	0.654806	0.63422	0.330858	0.2618	0.423659	0.00274615	-0.145459	-0.0251128	-0.266277	0.317264	Vac	0.00125695	0.135643	0.0600914	-0.0223138	0.0576922	0.0945975	-0.0311622	-0.158023	0.112313	-0.199958	0.280737	0.333241	-0.072975	0.187795	-0.253893	0.133535	Vac	0.7252	0.237399	0.706211	0.0301392	0.178548	0.0258273	0.40011
Ste	0.226844	0.398801	-0.0827859	0.295898	0.0825696	0.0956021	0.492604	0.251132	-0.101474	0.382742	0.245352	0.187218	-0.111764	0.134675	0.373754	0.454781	0.424235	0.233322	0.293534	-0.0242857	-0.171591	0.189673	-0.0510779	0.145883	Ste	0.251681	0.350441	0.620607	0.228528	0.471874	0.0809632	0.114924	0.146731	0.0219489	-0.0682284	0.213149	0.520494	0.258044	0.0853052	0.0604157	0.437996	Ste	0.377433	0.790134	0.676426	0.284093	0.526418	-0.0747357	0.692389
Eic	0.117461	0.331538	-0.0313063	0.49257	-0.0121902	0.229161	0.103205	0.260887	0.0627077	0.504243	0.370438	0.412315	-0.101174	0.139338	0.50053	0.24097	0.0618181	0.168125	0.0981727	-0.00876573	0.0540211	0.0511748	-0.0930465	0.19003	Eic	0.216108	0.219146	0.0666808	0.292755	0.0576646	0.0470529	0.0367931	-0.0418828	-0.0427104	0.257107	-0.0549826	0.239681	0.177237	0.510698	0.100094	0.13871	Eic	0.223585	0.349298	0.386939	0.172535	-0.00503444	0.62395	0.648116
gLin	0.0667188	0.193887	-0.112867	0.0716826	-0.0212943	-0.0706156	0.52372	-0.0132244	-0.0512177	0.0762812	0.0446773	-0.0245269	0.0489248	-0.0347494	0.0623656	0.259676	0.427634	0.242191	0.0964117	-0.10061	0.0294594	0.270779	-0.321731	-0.00498107	gLin	-0.000660841	0.0359789	0.748594	0.11946	0.28612	-0.0881561	0.174744	0.0835518	-0.00268877	0.116096	0.331532	0.362906	0.0442226	-0.0200803	0.317981	0.367504	gLin	0.148263	0.848181	0.377178	0.278341	0.66638	-0.223874	0.366828
Lign	0.57671	0.477876	-0.0138024	0.0926928	-0.0486685	0.495467	0.351687	0.414055	0.424374	0.332446	0.211715	0.531712	0.175168	-0.160057	0.112272	0.473287	0.38335	0.262199	0.210654	-0.15846	-0.00153513	-0.0718904	-0.0358903	0.267417	Lign	-0.469315	-0.0719317	0.168815	-0.0974152	-0.142962	-0.397771	0.388908	0.146203	0.632558	0.284787	0.315213	0.115717	-0.0408181	0.175069	0.352127	0.150437	Lign	0.369957	-0.0471861	0.0717943	-0.40135	-0.117026	-0.203166	0.00206579
SumFA	0.116802	0.329516	-0.105282	0.28992	0.0505643	0.0569729	0.564114	0.0789856	-0.0358057	0.338761	0.0830749	0.0704885	-0.0511591	0.12658	0.278492	0.402959	0.413263	0.213525	0.220051	0.0178184	-0.12412	0.245931	-0.155947	0.125468	SumFA	0.228436	0.220072	0.72558	0.273016	0.44738	0.0671239	0.169004	0.155467	-0.00533134	0.0520884	0.251714	0.383729	0.218531	0.03342	0.137949	0.459037	SumFA	0.321491	0.881631	0.628352	0.4251	0.714846	-0.0952659	0.564865
MAG1	0.361764	0.450917	-0.0368219	0.0909795	-0.00966189	0.161904	0.587091	0.31858	-0.00514956	0.22965	0.423429	0.313117	0.0669961	-0.141767	0.30284	0.437023	0.573481	0.385326	0.294793	-0.139031	0.21154	0.321712	-0.407696	0.145235	MAG1	-0.138321	0.0179764	0.649986	0.0496477	0.182142	-0.126083	0.263856	-0.0124056	0.112594	0.119286	0.507177	0.60106	-0.0891608	0.123557	0.36539	0.366023	MAG1	0.357607	0.714522	0.444303	0.0858562	0.43804	-0.0438137	0.479094
MAG2	-0.136157	-0.0215682	-0.0715506	-0.0109566	-0.271387	-0.152546	-0.00590015	-0.0865642	0.00112791	-0.0124629	0.0417633	0.0298541	-0.102768	-0.236271	-0.0923329	-0.196064	-0.198944	0.0537645	-0.261889	-0.132889	0.107203	0.00801151	-0.428934	-0.17291	MAG2	-0.0879752	-0.126768	0.0873701	-0.0775503	-0.0503548	-0.0642618	-0.0327965	-0.0711933	-0.284083	0.0830664	-0.0667607	0.0353578	-0.163296	0.140156	0.264905	-0.111427	MAG2	-0.187875	0.546654	-0.0923512	0.103269	-0.0605656	0.504548	0.407703
MAG3	0.129962	0.330085	-0.177338	0.365213	-0.0417045	-0.0281712	0.451055	0.107681	-0.0167422	0.303105	0.204539	0.1286	-0.102431	0.221182	0.366122	0.412478	0.451596	0.156897	0.168015	-0.0902645	-0.111149	0.262666	-0.0914563	0.0680191	MAG3	0.20457	0.253647	0.685375	0.341502	0.301063	-0.0304817	0.111993	0.0818169	0.0289718	0.185202	0.329404	0.481423	0.215415	0.20117	0.217653	0.469318	MAG3	0.239416	0.860765	0.663365	0.356089	0.708382	-0.0433874	0.548062
DAG	0.372644	0.303693	-0.0865601	0.34023	0.11373	0.35136	0.204524	0.325212	0.139748	0.386821	0.540698	0.48435	0.240824	-0.0830752	0.373123	0.272006	0.230203	0.212665	0.2225	0.0549958	0.488132	0.212686	-0.322978	0.279515	DAG	-0.0743871	-0.0848501	-0.0351796	0.130512	-0.10207	0.0132492	0.169755	-0.117006	0.126331	0.174819	0.242191	0.280342	-0.181842	0.299593	0.167829	0.0816922	DAG	0.296564	0.118906	0.157128	0.0844263	-0.156678	0.708255	0.413701
SumGll	0.0625161	0.151913	-0.0944962	0.130077	-0.164459	0.00764906	0.161708	0.0771838	0.0379701	0.153149	0.24907	0.205224	-0.00587897	-0.18785	0.107011	0.0252677	0.0310346	0.156836	-0.0730612	-0.102658	0.228176	0.126134	-0.449726	-0.0205668	SumGll	-0.0817192	-0.0893053	0.187963	0.0172404	-0.0166477	-0.0592202	0.0654058	-0.0775223	-0.149308	0.137847	0.109339	0.216402	-0.158314	0.215071	0.296232	0.0281114	SumGll	0.0135972	0.578325	0.0887817	0.137535	0.0262831	0.546167	0.508081
parfC18	0.630802	0.765571	0.313519	0.473142	0.473359	0.820541	0.0765137	0.674909	0.451017	0.767302	0.468992	0.853305	0.151729	0.0038005	0.722119	0.702092	0.391054	0.786589	0.68188	0.483705	0.175674	0.286968	-0.237239	0.771365	parfC18	0.10611	0.435672	-0.0389432	0.458546	0.23751	0.364201	0.297888	0.176602	0.448043	0.0962693	0.424212	0.18452	-0.105275	0.479826	0.054384	0.414612	parfC18	0.801174	-0.0958604	0.448295	0.355715	0.00307225	0.0214628	0.393769
Xyl	0.111162	-0.0218362	0.0263048	0.41899	0.616897	0.35381	-0.215409	-0.242928	0.634481	0.226016	-0.0819468	-0.00853735	-0.0484788	0.549809	0.197498	0.0495205	-0.0661273	0.347183	0.454793	0.944326	0.0269033	0.608099	0.0909162	0.641099	Xyl	0.729528	0.57245	-0.108777	0.718831	0.66106	0.901117	0.365401	0.618559	0.166579	0.000713204	0.226666	-0.27416	0.0973653	-0.0693845	0.0864889	0.555021	Xyl	0.224468	-0.16508	0.0718297	0.784318	0.0285359	0.0914044	0.0265269
Ara	0.120131	0.00692636	0.280682	0.356153	0.665678	0.396371	-0.0693264	-0.179594	0.520371	0.215298	-0.103463	0.0554571	-0.0668044	0.496441	0.258002	0.107522	0.0268448	0.530076	0.538542	0.853765	0.0442643	0.559504	0.122071	0.655757	Ara	0.610587	0.610106	0.0496304	0.665172	0.693407	0.811839	0.46726	0.661703	0.183044	0.109627	0.255387	-0.117535	0.0192824	0.0992078	0.189848	0.583738	Ara	0.268614	-0.162642	0.0908279	0.714986	0.0316964	-0.0564318	0.180705
Lyx	-0.0646349	0.0342538	-0.106295	0.581585	0.104728	-0.085586	0.299609	-0.0703212	-0.0603058	0.178551	0.051026	0.0917389	-0.0176854	0.412666	0.401812	0.237279	0.389918	0.187595	0.102204	-0.160011	-0.0493693	0.185507	-0.116238	0.0303719	Lyx	0.289356	0.319459	0.58552	0.508911	0.071418	-0.161291	0.036872	0.00158867	0.195976	0.648551	0.0353464	0.287643	0.440657	0.624395	0.380773	0.42953	Lyx	0.0539892	0.558969	0.464001	0.224598	0.392217	-0.100871	0.565304
Rib	0.0105347	0.112967	-0.0490156	0.492403	0.329919	0.145043	-0.100114	-0.21267	0.460815	0.308921	-0.0498802	0.000563243	-0.197298	0.515716	0.34774	0.170393	0.0606302	0.277009	0.34916	0.72237	-0.0880554	0.597588	-0.0908036	0.454417	Rib	0.685263	0.474653	0.18477	0.734459	0.579932	0.762749	0.226705	0.438024	-0.0214938	0.0555686	0.334497	-0.0350609	0.0807137	0.0438745	0.0978209	0.586396	Rib	0.218558	0.355459	0.420986	0.969501	0.500162	0.183177	0.229356
SumPentose	0.0923786	0.0313062	0.134609	0.445664	0.599734	0.335859	-0.114953	-0.218384	0.564598	0.262292	-0.0879037	0.0281415	-0.104474	0.555222	0.292295	0.122005	0.0215825	0.446227	0.497873	0.89025	0.00321814	0.622177	0.0577204	0.635651	SumPentose	0.707389	0.605742	0.0619228	0.751064	0.697363	0.869193	0.401272	0.627534	0.134735	0.0848922	0.287728	-0.13632	0.0670211	0.0574606	0.155531	0.622199	SumPentose	0.260654	-0.01261	0.196271	0.856453	0.176281	0.0460566	0.176922
Fruct	0.352828	0.143004	-0.0919503	0.572953	0.763375	0.553374	-0.13262	-0.0261462	0.708645	0.380206	0.219206	0.215114	0.0944229	0.569081	0.38113	0.234303	0.135345	0.455396	0.632051	0.958801	0.207967	0.715189	0.0767393	0.806367	Fruct	0.719004	0.622593	-0.123278	0.804391	0.632519	0.86425	0.449249	0.569556	0.363663	0.0595736	0.337381	-0.10971	0.178094	0.029822	0.141581	0.651378	Fruct	0.396949	-0.249588	0.143609	0.680495	-0.0853972	0.192645	0.0983232
Sorb	0.335071	0.151167	-0.0383977	0.379912	0.684221	0.52803	-0.189882	-0.0347304	0.72053	0.323284	0.114516	0.15727	0.0265863	0.425283	0.24277	0.182738	0.032829	0.438482	0.589512	0.988868	0.119212	0.654174	0.0713814	0.761897	Sorb	0.618668	0.548247	-0.173816	0.656909	0.667689	0.904033	0.448772	0.61325	0.281323	-0.138133	0.350778	-0.166209	0.047814	-0.158581	0.067582	0.566928	Sorb	0.373055	-0.255014	0.0654968	0.688183	-0.07466	0.131124	-0.00930811
Gal	0.0328744	0.0678881	-0.139532	0.200158	0.44954	0.234234	-0.587868	-0.0244043	0.463186	0.144417	0.0275863	0.0272842	-0.163405	0.249471	0.180346	-0.0082192	-0.127629	0.323882	0.352724	0.770375	-0.0857631	0.454147	-0.0951695	0.454475	Gal	0.541269	0.398177	-0.329177	0.480771	0.376673	0.762488	0.0713633	0.260151	0.0599629	-0.261508	0.0632768	-0.198678	0.208873	-0.147484	-0.0980742	0.288738	Gal	0.137594	-0.304764	-0.00633631	0.543875	-0.0866478	0.0433027	-0.23529
Glu	0.520469	0.112406	-0.153615	0.280147	0.704033	0.618741	0.0428618	0.00687635	0.750617	0.233647	0.232433	0.219743	0.468134	0.254608	0.0169419	0.232968	0.246584	0.440181	0.492509	0.773235	0.468748	0.618577	-0.0145162	0.735117	Glu	0.251874	0.260093	-0.118117	0.443497	0.451703	0.551222	0.568211	0.556162	0.519759	0.0204589	0.45031	-0.177047	-0.104108	-0.221825	0.274436	0.474811	Glu	0.358478	-0.36193	-0.175958	0.354053	-0.166966	0.100085	-0.18843
Man	0.372165	0.264043	-0.191714	0.296836	0.153516	0.293203	0.657446	0.313931	-0.0788514	0.273061	0.490737	0.337811	0.257355	-0.00327716	0.339316	0.389431	0.578598	0.18742	0.297628	-0.293162	0.358643	0.137705	-0.084307	0.158774	Man	-0.195016	-0.106289	0.468614	0.0316492	-0.0674305	-0.401954	0.339597	-0.116118	0.351689	0.405394	0.165821	0.575426	0.25384	0.303827	0.353309	0.22765	Man	0.280741	0.204484	0.247705	-0.318824	-0.0195173	0.23568	0.418617
methGluD	0.00905805	-0.0387952	0.198651	0.568077	0.498173	0.281826	0.188614	-0.0479661	0.0766318	0.226922	0.270949	0.204585	0.302438	0.500487	0.436903	0.115338	0.248633	0.386199	0.233762	0.203722	0.462514	0.33734	0.010793	0.388039	methGluD	0.444725	0.380919	0.144418	0.573189	0.158173	0.175459	0.203074	0.117319	0.155322	0.684049	-0.0100576	0.0505588	0.198608	0.660066	0.333722	0.352737	methGluD	0.153136	-0.102154	0.129663	0.21124	-0.035693	0.208573	0.3884
SumHexose	0.554624	0.239096	-0.204924	0.537847	0.819027	0.702318	0.110201	0.112102	0.727462	0.419078	0.402337	0.338038	0.321854	0.417359	0.349103	0.367134	0.375591	0.552638	0.704762	0.831251	0.431787	0.752652	-0.0220203	0.859728	SumHexose	0.468951	0.438927	0.0144078	0.671109	0.552455	0.642995	0.621364	0.527593	0.549104	0.137266	0.441834	0.0601461	0.165901	-0.00344517	0.309833	0.661748	SumHexose	0.487683	-0.254517	0.0820601	0.457412	-0.137579	0.235251	0.0823125
SumMsug	0.383958	0.161298	-0.0581859	0.548926	0.796762	0.594749	0.0101825	-0.0399505	0.723512	0.385579	0.201708	0.220053	0.144421	0.529797	0.357795	0.28434	0.239696	0.558223	0.676583	0.948283	0.264851	0.767424	0.0151984	0.839388	SumMsug	0.636712	0.568	0.0394922	0.781624	0.682651	0.823064	0.577831	0.632865	0.401597	0.125788	0.412066	-0.0309316	0.134384	0.0263946	0.26603	0.712011	SumMsug	0.426594	-0.161429	0.147363	0.703599	0.00353907	0.166269	0.137921
Suc	0.297097	0.154778	0.25068	0.400341	0.466581	0.396871	0.146096	-0.0424201	0.435267	0.317159	0.00822482	0.137492	0.0440925	0.640872	0.309833	0.343	0.278528	0.298064	0.483853	0.609271	-0.0906027	0.425536	0.167074	0.588276	Suc	0.594536	0.545642	0.137649	0.506616	0.604656	0.630581	0.326328	0.599615	0.324603	0.107549	0.313709	-0.103031	0.0416729	0.0192264	0.0628322	0.580464	Suc	0.437818	-0.0937419	0.399964	0.506406	0.262138	-0.258364	0.102835
Melib	0.550701	0.121963	-0.108329	0.466298	0.570935	0.487008	0.307941	0.121995	0.418157	0.26602	0.200884	0.334982	0.390599	0.349008	0.248847	0.471224	0.681393	0.455477	0.579872	0.304765	0.223557	0.440366	-0.262841	0.546407	Melib	0.0901432	0.145084	0.307603	0.30967	0.208821	0.133441	0.478115	0.375054	0.787954	0.375495	0.336123	0.194101	0.166525	0.154929	0.44307	0.527258	Melib	0.421989	-0.159501	0.19403	0.0998843	-0.0424703	-0.134812	0.120733
Malt	0.0641574	-0.0359186	-0.229655	0.332342	-0.0131301	-0.147621	0.163212	0.0315717	-0.144886	-0.015394	0.0553126	0.0919149	0.30297	0.186652	0.138251	0.2486	0.510758	-0.0117936	-0.0408141	-0.384017	0.0389248	-0.00850864	-0.278916	-0.136908	Malt	-0.0902851	-0.0672998	0.339396	0.125875	-0.343765	-0.446306	-0.187335	-0.249299	0.404189	0.492539	0.0455723	0.131841	0.261371	0.369979	0.228034	0.136442	Malt	0.0177088	0.188854	0.258513	-0.150084	0.281618	-0.351064	0.0401387
SumDSug	0.483203	0.168945	0.119286	0.519533	0.611503	0.518241	0.258446	0.0308866	0.511413	0.355243	0.106095	0.264378	0.229841	0.628807	0.344486	0.479864	0.543084	0.43541	0.6276	0.573836	0.0471497	0.518085	-0.0170543	0.683042	SumDSug	0.46295	0.455975	0.25564	0.513355	0.523938	0.503083	0.463249	0.604282	0.62627	0.270803	0.388588	0.025572	0.116651	0.0971137	0.267588	0.673228	SumDSug	0.518181	-0.141467	0.38337	0.404356	0.16958	-0.255804	0.133069
Raf	0.320942	0.0159752	0.0359939	0.572756	0.721626	0.494381	0.134387	-0.0569609	0.445224	0.322221	0.0500856	0.140621	0.366947	0.658748	0.261039	0.297449	0.260703	0.232296	0.471645	0.619183	0.149204	0.378602	0.31076	0.64091	Raf	0.60202	0.546587	-0.0422429	0.633821	0.463337	0.495587	0.30468	0.493453	0.526839	0.238696	0.135544	-0.262533	0.263495	0.092951	0.0186276	0.525906	Raf	0.399568	-0.395936	0.169083	0.347379	-0.0292927	-0.195963	0.0212722
Tur	0.0385189	0.00978482	0.0934314	0.676374	0.658104	0.390815	-0.211915	-0.143657	0.504345	0.358361	-0.045668	0.136693	-0.0314899	0.678891	0.431102	0.127547	-0.0105615	0.401549	0.43652	0.758137	-0.0257044	0.444398	0.176669	0.627577	Tur	0.793069	0.717914	-0.0884634	0.866398	0.504164	0.695138	0.251222	0.474961	0.273219	0.336048	-0.00625845	-0.255974	0.384066	0.382759	0.109821	0.551721	Tur	0.247003	-0.233936	0.184285	0.636283	-0.0564606	0.0351364	0.222034
SumРsug	0.309313	0.0158679	0.0400305	0.58842	0.72973	0.496335	0.11585	-0.0630972	0.456116	0.329706	0.0451734	0.142706	0.349124	0.670829	0.27554	0.292176	0.248748	0.246274	0.477325	0.637732	0.141184	0.388795	0.307853	0.65069	SumРsug	0.623407	0.565878	-0.0457104	0.658223	0.473432	0.515727	0.306505	0.50049	0.520335	0.248471	0.129283	-0.266473	0.27507	0.111855	0.0244007	0.536134	SumРsug	0.397019	-0.392763	0.172785	0.370428	-0.0314045	-0.185347	0.0336558
2OgliDgal	0.19446	0.111222	-0.0630612	0.376229	0.560993	0.360535	-0.304054	-0.0904814	0.624152	0.28198	0.0910423	0.0887636	-0.0863358	0.412557	0.258136	0.0975498	-0.0677146	0.362687	0.480517	0.95404	0.0680172	0.644054	-0.00885142	0.639771	2OgliDgal	0.682205	0.542023	-0.191259	0.674885	0.633582	0.944922	0.296591	0.515303	0.0887629	-0.192035	0.314944	-0.155589	0.0170782	-0.134718	0.00483561	0.512234	2OgliDgal	0.276657	-0.0895148	0.12276	0.812869	0.0258756	0.236139	0.0566414
SumТSug	0.432253	0.113198	0.0790138	0.58639	0.718064	0.549287	0.194454	-0.0133597	0.538089	0.370235	0.0941963	0.225767	0.290279	0.681284	0.338596	0.415195	0.427943	0.391973	0.608094	0.669062	0.10808	0.516003	0.125312	0.72678	SumТSug	0.577026	0.542833	0.125076	0.6314	0.549366	0.567099	0.435084	0.6018	0.604574	0.267875	0.30383	-0.103857	0.194563	0.104476	0.179797	0.661692	SumТSug	0.493043	-0.261511	0.299168	0.439957	0.080733	-0.209383	0.099189
carbam	0.331779	0.216384	0.0625989	0.446943	0.574136	0.529357	-0.225726	0.0464872	0.646907	0.404479	0.139085	0.237934	-0.0783274	0.508739	0.388042	0.22928	0.0161506	0.346205	0.587353	0.914922	-0.0209064	0.540479	0.0681752	0.734596	carbam	0.694508	0.577636	-0.258502	0.628108	0.579849	0.898836	0.310764	0.522886	0.271622	-0.113002	0.261156	-0.197976	0.0962366	-0.0477464	-0.0591986	0.512151	carbam	0.442155	-0.312948	0.22254	0.622922	-0.104104	0.123202	0.0313043
glAld	0.766787	0.816086	-0.269281	0.590353	0.361799	0.714026	0.202071	0.823696	0.264286	0.833862	0.699105	0.839608	0.382556	-0.0732792	0.684651	0.827771	0.577468	0.395846	0.573501	0.202814	0.204492	0.177367	-0.299732	0.579629	glAld	0.0540145	0.216042	-0.0465275	0.325538	0.0158901	0.0709864	0.0300003	-0.165989	0.564206	-0.0974156	0.316238	0.276645	0.211214	0.232308	-0.184853	0.301312	glAld	0.839447	0.0577861	0.594979	0.105276	0.0459998	0.150852	0.337908
quinoline	0.0283701	-0.12017	0.13113	0.254472	0.521571	0.203401	-0.295121	-0.224895	0.381919	0.0849648	-0.0117822	-0.105529	-0.0670399	0.570455	0.139457	-0.0726683	-0.165683	0.159609	0.328107	0.8048	0.0187483	0.470183	0.241542	0.484809	quinoline	0.776265	0.578598	-0.272771	0.533556	0.616607	0.893378	0.151111	0.509469	-0.026911	-0.173627	0.101775	-0.273274	0.0257222	-0.151469	-0.122773	0.377572	quinoline	0.137311	-0.299686	0.0456387	0.599144	-0.0630076	0.0604354	-0.0266785
Iquinoline	0.521757	0.651698	-0.0782277	0.0630038	-0.214217	0.250406	0.227678	0.7424	-0.166087	0.446359	0.606914	0.632486	0.131952	-0.492938	0.423019	0.52249	0.338003	0.076342	0.204296	-0.273334	0.191811	-0.111908	-0.400584	0.043344	Iquinoline	-0.409045	-0.228764	-0.0391863	-0.225534	-0.316237	-0.252725	-0.179787	-0.47081	0.0824414	-0.290369	0.338927	0.463365	-0.288184	0.106428	-0.247379	-0.125804	Iquinoline	0.494218	0.286631	0.435945	-0.132288	0.0643254	0.299626	0.342409
SumHCArom	0.40823	0.330292	0.0950585	0.339063	0.447856	0.414979	-0.176791	0.274689	0.321301	0.419293	0.423168	0.333365	0.0175796	0.303697	0.465393	0.292135	0.0520069	0.239167	0.525736	0.732226	0.159677	0.462169	-0.00948499	0.590779	SumHCArom	0.601625	0.503209	-0.343044	0.453545	0.48413	0.849298	0.0450336	0.249229	0.0282676	-0.409373	0.361382	0.0180393	-0.177703	-0.0982403	-0.319736	0.345273	SumHCArom	0.514155	-0.139635	0.366407	0.596354	-0.0264338	0.285384	0.215622
	SumOrA	SumAA	SumPhAl	SumPhtSt	SumPhSb	SumFA	SumGll	parfC18	SumPentose	SumHexose	SumMsug	SumDSug	SumРsug	2OgliDgal	SumТSug	carbam	glAld	SumHCArom
SumOrA	1	0.755593	0.0689245	0.466006	0.260952	0.125468	-0.0205668	0.771365	0.635651	0.859728	0.839388	0.683042	0.65069	0.639771	0.72678	0.734596	0.579629	0.590779
SumAA	0.755593	1	0.394335	0.203545	0.519103	0.459037	0.0281114	0.414612	0.622199	0.661748	0.712011	0.673228	0.536134	0.512234	0.661692	0.512151	0.301312	0.345273
SumPhAl	0.0689245	0.394335	1	0.0679863	0.604055	0.874923	0.390879	0.0808323	0.326671	-0.00686091	0.157815	0.0562571	-0.124329	0.258386	-0.0104305	0.0272824	0.0936265	0.181786
SumPhtSt	0.466006	0.203545	0.0679863	1	-0.044903	-0.16359	0.276196	0.402774	0.554525	0.573166	0.624445	0.308466	0.31506	0.60914	0.356557	0.581905	0.160507	0.621829
SumPhSb	0.260952	0.519103	0.604055	-0.044903	1	0.727898	0.374771	0.305881	0.418729	0.135707	0.290389	0.303516	0.0745567	0.200442	0.223394	0.0147029	0.0404213	0.0230146
SumFA	0.125468	0.459037	0.874923	-0.16359	0.727898	1	0.339487	0.125529	0.191823	-0.0734057	0.0503718	0.191269	-0.0562682	0.0629688	0.0856297	-0.0429706	0.231357	0.0974855
SumGll	-0.0205668	0.0281114	0.390879	0.276196	0.374771	0.339487	1	0.239712	-0.0806595	0.00791841	-0.0351719	-0.310724	-0.510442	-0.00913527	-0.396634	-0.253383	0.231494	-0.0285453
parfC18	0.771365	0.414612	0.0808323	0.402774	0.305881	0.125529	0.239712	1	0.437188	0.541576	0.546996	0.319938	0.245933	0.431762	0.326885	0.433808	0.691793	0.458509
SumPentose	0.635651	0.622199	0.326671	0.554525	0.418729	0.191823	-0.0806595	0.437188	1	0.632316	0.881421	0.592985	0.641616	0.901698	0.676157	0.826064	0.00414524	0.658874
SumHexose	0.859728	0.661748	-0.00686091	0.573166	0.135707	-0.0734057	0.00791841	0.541576	0.632316	1	0.923257	0.574654	0.629409	0.699027	0.663953	0.704381	0.451813	0.473836
SumMsug	0.839388	0.712011	0.157815	0.624445	0.290389	0.0503718	-0.0351719	0.546996	0.881421	0.923257	1	0.644424	0.701924	0.873345	0.740114	0.839102	0.27752	0.615631
SumDSug	0.683042	0.673228	0.0562571	0.308466	0.303516	0.191269	-0.310724	0.319938	0.592985	0.574654	0.644424	1	0.819359	0.434617	0.960618	0.641985	0.215277	0.389833
SumРsug	0.65069	0.536134	-0.124329	0.31506	0.0745567	-0.0562682	-0.510442	0.245933	0.641616	0.629409	0.701924	0.819359	1	0.526074	0.943268	0.716679	0.149116	0.4479
2OgliDgal	0.639771	0.512234	0.258386	0.60914	0.200442	0.0629688	-0.00913527	0.431762	0.901698	0.699027	0.873345	0.434617	0.526074	1	0.537525	0.89307	0.166679	0.812924
SumТSug	0.72678	0.661692	-0.0104305	0.356557	0.223394	0.0856297	-0.396634	0.326885	0.676157	0.663953	0.740114	0.960618	0.943268	0.537525	1	0.732614	0.205789	0.458657
carbam	0.734596	0.512151	0.0272824	0.581905	0.0147029	-0.0429706	-0.253383	0.433808	0.826064	0.704381	0.839102	0.641985	0.716679	0.89307	0.732614	1	0.234758	0.822365
glAld	0.579629	0.301312	0.0936265	0.160507	0.0404213	0.231357	0.231494	0.691793	0.00414524	0.451813	0.27752	0.215277	0.149116	0.166679	0.205789	0.234758	1	0.34528
SumHCArom	0.590779	0.345273	0.181786	0.621829	0.0230146	0.0974855	-0.0285453	0.458509	0.658874	0.473836	0.615631	0.389833	0.4479	0.812924	0.458657	0.822365	0.34528	1
	SumOrA	SumAA	SumPhAl	SumPhtSt	SumPhSb	SumFA	SumGll	parfC18	SumТSug	carbam	glAld	SumHCArom
SumOrA	1	0.755593	0.0689245	0.466006	0.260952	0.125468	-0.0205668	0.771365	0.72678	0.734596	0.579629	0.590779
SumAA	0.755593	1	0.394335	0.203545	0.519103	0.459037	0.0281114	0.414612	0.661692	0.512151	0.301312	0.345273
SumPhAl	0.0689245	0.394335	1	0.0679863	0.604055	0.874923	0.390879	0.0808323	-0.0104305	0.0272824	0.0936265	0.181786
SumPhtSt	0.466006	0.203545	0.0679863	1	-0.044903	-0.16359	0.276196	0.402774	0.356557	0.581905	0.160507	0.621829
SumPhSb	0.260952	0.519103	0.604055	-0.044903	1	0.727898	0.374771	0.305881	0.223394	0.0147029	0.0404213	0.0230146
SumFA	0.125468	0.459037	0.874923	-0.16359	0.727898	1	0.339487	0.125529	0.0856297	-0.0429706	0.231357	0.0974855
SumGll	-0.0205668	0.0281114	0.390879	0.276196	0.374771	0.339487	1	0.239712	-0.396634	-0.253383	0.231494	-0.0285453
parfC18	0.771365	0.414612	0.0808323	0.402774	0.305881	0.125529	0.239712	1	0.326885	0.433808	0.691793	0.458509
SumТSug	0.72678	0.661692	-0.0104305	0.356557	0.223394	0.0856297	-0.396634	0.326885	1	0.732614	0.205789	0.458657
carbam	0.734596	0.512151	0.0272824	0.581905	0.0147029	-0.0429706	-0.253383	0.433808	0.732614	1	0.234758	0.822365
glAld	0.579629	0.301312	0.0936265	0.160507	0.0404213	0.231357	0.231494	0.691793	0.205789	0.234758	1	0.34528
SumHCArom	0.590779	0.345273	0.181786	0.621829	0.0230146	0.0974855	-0.0285453	0.458509	0.458657	0.822365	0.34528	1
[truncated: 60 more columns]
